# Supplementary material for: 2-Amino-4-phenyl-4H,10H-1,3,5-triazino[1,2-a]benzimidazol-3-ium chloride
Source: Acta Crystallogr Sect E Struct Rep Online. 2011 Apr 16;67(Pt 5):o1154. doi: 10.1107/S1600536811013766 (PMC3089182; doi:10.1107/S1600536811013766)
Supplement: Supplementary file 2 [file e-67-o1154-Isup2.hkl]

# 
# h,k,l, Fc-squared, Fo-squared, sigma(Fo-squared) and status flag 
# 
data_I
_shelx_title '  P-1' 
_shelx_refln_list_code          4 
_shelx_F_calc_maximum      121.47 
_exptl_crystal_F_000       312.00 
_reflns_d_resolution_high  0.8001 
 
loop_ 
 _symmetry_equiv_pos_as_xyz 
 'x, y, z' 
 '-x, -y, -z' 
 
_cell_length_a     8.6454 
_cell_length_b     9.0440 
_cell_length_c     9.7182 
_cell_angle_alpha  83.306 
_cell_angle_beta   70.956 
_cell_angle_gamma  81.523 
 
_shelx_F_squared_multiplier     1.000 
 
loop_ 
 _refln_index_h 
 _refln_index_k 
 _refln_index_l 
 _refln_F_squared_calc 
 _refln_F_squared_meas 
 _refln_F_squared_sigma 
 _refln_observed_status 
   1   0   0      292.17      269.71      1.40 o 
   2   0   0     1664.72     1589.25      5.43 o 
   3   0   0      810.53      712.89      3.63 o 
   4   0   0      638.07      631.12      4.89 o 
   5   0   0       43.71       51.36      1.11 o 
   6   0   0        4.67        4.02      0.28 o 
   7   0   0        9.86        9.72      0.63 o 
   8   0   0      113.66      110.56      3.86 o 
   9   0   0        0.05       -0.11      0.44 o 
  10   0   0      144.22      133.02      2.56 o 
  -9   1   0       37.33       37.90      1.87 o 
  -8   1   0       76.22       79.30      2.11 o 
  -7   1   0       24.75       24.49      1.02 o 
  -6   1   0      351.34      371.12      2.90 o 
  -5   1   0       29.41       36.34      1.28 o 
  -4   1   0     1321.69     1339.77     12.57 o 
  -3   1   0      194.88      192.60      1.52 o 
  -2   1   0      273.66      271.97      1.54 o 
  -1   1   0     7118.96     6680.79     37.64 o 
   0   1   0      761.73      676.67      3.02 o 
   1   1   0        4.97        4.67      0.20 o 
   2   1   0     1937.74     1838.50      6.31 o 
   3   1   0      282.62      270.86      2.40 o 
   4   1   0      461.57      427.15      3.04 o 
   5   1   0       34.93       39.50      0.94 o 
   6   1   0      684.68      679.43      5.37 o 
   7   1   0       65.79       74.07      1.45 o 
   8   1   0      138.88      128.16      2.67 o 
   9   1   0        8.90        8.69      1.02 o 
  10   1   0       36.05       32.47      1.27 o 
  -9   2   0      188.52      174.17      3.74 o 
  -8   2   0        0.74        0.12      0.32 o 
  -7   2   0      113.52      112.53      2.65 o 
  -6   2   0        0.31        1.46      0.26 o 
  -5   2   0       71.69       67.86      1.87 o 
  -4   2   0       95.42       90.88      1.40 o 
  -3   2   0       27.19       33.02      0.53 o 
  -2   2   0     2073.47     1947.79      7.87 o 
  -1   2   0      985.39      980.54      5.41 o 
   0   2   0       23.56       36.89      0.67 o 
   1   2   0      265.78      226.35      1.23 o 
   2   2   0      511.98      501.00      2.09 o 
   3   2   0      438.01      432.20      3.30 o 
   4   2   0        0.72        1.03      0.21 o 
   5   2   0       89.49      102.44      2.14 o 
   6   2   0        0.59        0.13      0.29 o 
   7   2   0        5.11        5.17      0.54 o 
   8   2   0       11.24       11.07      0.82 o 
   9   2   0        2.25        2.71      0.66 o 
  10   2   0        6.40        4.89      0.54 o 
  -9   3   0       16.12       12.89      0.91 o 
  -8   3   0        6.46        5.98      0.59 o 
  -7   3   0       40.45       38.84      1.56 o 
  -6   3   0        8.58        8.62      0.56 o 
  -5   3   0      234.71      269.29      3.25 o 
  -4   3   0      473.82      508.51      5.77 o 
  -3   3   0      240.49      220.13      1.88 o 
  -2   3   0      460.98      448.35      2.66 o 
  -1   3   0     1406.95     1432.33      5.72 o 
   0   3   0       68.58       59.96      0.79 o 
   1   3   0      566.30      535.63      3.20 o 
   2   3   0       65.04       59.80      0.84 o 
   3   3   0      114.59       96.39      1.18 o 
   4   3   0      348.19      369.60      5.29 o 
   5   3   0      825.48      846.31      7.13 o 
   6   3   0        3.58        3.26      0.27 o 
   7   3   0       88.36       87.02      1.63 o 
   8   3   0       18.64       20.76      1.08 o 
   9   3   0       73.41       71.57      1.65 o 
  -8   4   0       10.33       10.95      0.68 o 
  -7   4   0      246.57      234.73     10.62 o 
  -6   4   0       12.01       11.64      0.91 o 
  -5   4   0      306.19      331.93      4.51 o 
  -4   4   0       26.72       37.74      1.07 o 
  -3   4   0      481.44      494.21      3.00 o 
  -2   4   0        1.96        0.93      0.25 o 
  -1   4   0        2.13        1.18      0.16 o 
   0   4   0       31.59       29.10      0.63 o 
   1   4   0     1475.54     1523.55      5.25 o 
   2   4   0        9.56       11.96      0.49 o 
   3   4   0     1635.04     1665.26     23.09 o 
   4   4   0        8.87       16.21      0.71 o 
   5   4   0       42.12       35.81      1.13 o 
   6   4   0       59.16       59.82      2.07 o 
   7   4   0       78.53       70.72      1.69 o 
   8   4   0       47.69       48.96      1.89 o 
   9   4   0        9.33        9.75      1.03 o 
  -8   5   0        2.32        3.70      0.73 o 
  -7   5   0        0.40        0.50      0.30 o 
  -6   5   0        9.77        8.16      1.09 o 
  -5   5   0        1.76        1.33      0.30 o 
  -4   5   0      113.40      107.67      1.58 o 
  -3   5   0      137.62      136.29      2.06 o 
  -2   5   0       94.46      110.36      1.49 o 
  -1   5   0      342.03      342.35      3.79 o 
   0   5   0       71.70       53.75      0.77 o 
   1   5   0      418.66      478.54      3.22 o 
   2   5   0        4.78        1.48      0.25 o 
   3   5   0       13.62        7.91      0.50 o 
   4   5   0      219.89      205.53      3.53 o 
   5   5   0      114.13      111.13      1.52 o 
   6   5   0      104.48      109.86      1.96 o 
   7   5   0      285.47      287.76     16.79 o 
   8   5   0        8.08        7.85      0.92 o 
   9   5   0       72.14       62.54      1.81 o 
  -7   6   0        7.96        8.34      0.86 o 
  -6   6   0      130.96      123.21      2.90 o 
  -5   6   0        4.60        6.83      0.56 o 
  -4   6   0       52.03       48.89      1.46 o 
  -3   6   0      201.70      198.52      2.49 o 
  -2   6   0       20.53       15.63      0.52 o 
  -1   6   0       47.69       51.09      1.08 o 
   0   6   0      166.37      168.91      2.92 o 
   1   6   0        5.97        6.81      0.46 o 
   2   6   0      173.39      165.64      3.16 o 
   3   6   0       76.83       84.06      1.55 o 
   4   6   0      270.36      270.00      3.45 o 
   5   6   0       33.02       32.47      1.42 o 
   6   6   0       34.70       38.87      1.60 o 
   7   6   0      214.32      220.78      5.04 o 
   8   6   0        0.84        0.73      0.41 o 
   9   6   0        0.52        0.84      0.27 o 
  -6   7   0        3.28        3.34      0.46 o 
  -5   7   0       50.09       50.57      1.38 o 
  -4   7   0      145.31      159.67      2.67 o 
  -3   7   0      249.51      227.78      3.31 o 
  -2   7   0      940.23      952.44      6.17 o 
  -1   7   0      723.94      706.57      5.05 o 
   0   7   0      372.79      368.81      4.24 o 
   1   7   0      213.45      210.87      1.97 o 
   2   7   0      616.74      585.99      8.07 o 
   3   7   0       14.23       15.00      0.61 o 
   4   7   0       15.91       13.14      0.97 o 
   5   7   0        2.47        2.45      0.46 o 
   6   7   0      289.43      303.49     11.69 o 
   7   7   0       11.98       13.02      1.13 o 
   8   7   0       71.65       62.33      1.97 o 
  -6   8   0       65.68       59.40      1.69 o 
  -5   8   0      116.55      119.82      1.89 o 
  -4   8   0       63.15       53.71      1.82 o 
  -3   8   0       25.22       25.89      1.10 o 
  -2   8   0       85.81       89.71      2.06 o 
  -1   8   0        9.57        9.50      0.69 o 
   0   8   0       79.71       87.63      1.99 o 
   1   8   0       38.54       36.77      1.20 o 
   2   8   0        8.09        8.35      0.53 o 
   3   8   0      374.42      345.19      4.16 o 
   4   8   0      153.09      143.16      3.03 o 
   5   8   0      100.59       90.59      2.31 o 
   6   8   0        7.80        7.04      0.77 o 
   7   8   0       19.21       20.13      1.19 o 
  -5   9   0        9.75        8.89      0.65 o 
  -4   9   0        7.65        8.00      0.61 o 
  -3   9   0      223.74      220.29      3.60 o 
  -2   9   0        1.12        0.74      0.40 o 
  -1   9   0      107.91       99.75      2.84 o 
   0   9   0       29.59       29.04      1.10 o 
   1   9   0       48.11       48.19      1.36 o 
   2   9   0        0.90        0.96      0.37 o 
   3   9   0        1.61        5.72      0.60 o 
   4   9   0        0.09       -0.08      0.26 o 
   5   9   0       41.97       43.31      1.32 o 
   6   9   0        3.15        3.39      0.50 o 
  -3  10   0       12.71       12.31      0.49 o 
  -2  10   0       22.62       23.26      0.76 o 
  -1  10   0       56.77       51.53      1.16 o 
   0  10   0      104.28       93.54      2.37 o 
   1  10   0       68.88       66.72      1.61 o 
   2  10   0       15.48       14.08      0.81 o 
   3  10   0       95.75       81.76      1.48 o 
   4  10   0       35.49       34.42      0.86 o 
   5  10   0       19.18       18.66      0.91 o 
   1  11   0       56.40       63.52      1.87 o 
   2  11   0       60.72       56.96      1.18 o 
  -2 -11   1       25.40       23.54      0.99 o 
  -1 -11   1       40.61       39.39      1.33 o 
  -4 -10   1       16.12       11.78      0.61 o 
  -3 -10   1      122.47      129.47      2.76 o 
  -2 -10   1        0.57        1.25      0.26 o 
  -1 -10   1       29.08       28.97      0.87 o 
   0 -10   1       19.06       24.92      1.32 o 
   1 -10   1       21.03       19.61      0.73 o 
   2 -10   1       14.23       13.75      0.57 o 
   3 -10   1       10.27       10.88      0.46 o 
  -6  -9   1        7.16        6.72      0.58 o 
  -5  -9   1       50.78       50.47      1.37 o 
  -4  -9   1       31.61       30.19      0.97 o 
  -3  -9   1       16.78       15.71      0.77 o 
  -2  -9   1       25.81       26.86      1.49 o 
  -1  -9   1      177.17      168.28      2.88 o 
   0  -9   1        1.61        2.62      0.33 o 
   1  -9   1       32.91       40.52      1.05 o 
   2  -9   1        6.32        9.91      0.61 o 
   3  -9   1      137.42      141.37      2.85 o 
   4  -9   1        4.34        6.59      0.58 o 
   5  -9   1       37.28       38.05      0.99 o 
  -7  -8   1        0.94        0.49      0.29 o 
  -6  -8   1        5.07        3.44      0.59 o 
  -5  -8   1      122.21      122.18      2.51 o 
  -4  -8   1      112.60      108.59      2.05 o 
  -3  -8   1      104.31       98.95      2.61 o 
  -2  -8   1       15.80       14.42      0.84 o 
  -1  -8   1        4.40        4.09      0.49 o 
   0  -8   1      281.90      266.12      2.99 o 
   1  -8   1        0.83        1.85      0.36 o 
   2  -8   1      141.24      147.75      3.75 o 
   3  -8   1        0.81        0.57      0.52 o 
   4  -8   1       40.86       43.46      1.66 o 
   5  -8   1      103.97      109.20      2.28 o 
   6  -8   1        7.15        5.45      0.61 o 
  -8  -7   1      134.02      125.53      2.44 o 
  -7  -7   1        4.39        6.03      0.76 o 
  -6  -7   1      148.42      157.26      2.98 o 
  -5  -7   1       17.94       18.60      1.09 o 
  -4  -7   1       99.75      100.83      2.58 o 
  -3  -7   1        9.88        9.26      0.72 o 
  -2  -7   1      240.94      233.77      2.99 o 
  -1  -7   1      106.74       95.40      1.54 o 
   0  -7   1       17.28       19.71      0.77 o 
   1  -7   1      391.13      387.75      4.86 o 
   2  -7   1      135.45      135.32      2.13 o 
   3  -7   1       78.50       81.62      1.96 o 
   4  -7   1        2.10        2.25      0.37 o 
   5  -7   1       27.63       24.58      1.23 o 
   6  -7   1       80.34       82.77      1.96 o 
   7  -7   1        4.23        3.74      0.53 o 
  -8  -6   1        2.12        3.15      0.55 o 
  -7  -6   1        1.77        1.11      0.59 o 
  -6  -6   1        6.00        6.07      0.53 o 
  -5  -6   1       28.85       29.28      1.11 o 
  -4  -6   1      151.85      147.60      2.23 o 
  -3  -6   1        0.63        1.21      0.28 o 
  -2  -6   1      580.11      608.21      6.67 o 
  -1  -6   1      164.02      170.30      2.08 o 
   0  -6   1      118.19      118.68      1.48 o 
   1  -6   1      183.89      182.13      3.10 o 
   2  -6   1        1.00        1.73      0.26 o 
   3  -6   1      121.86      112.04      1.51 o 
   4  -6   1      173.24      173.59      2.78 o 
   5  -6   1       27.14       28.52      1.09 o 
   6  -6   1       10.27       13.59      0.93 o 
   7  -6   1        0.01        1.10      0.46 o 
  -9  -5   1      138.06      106.10      2.09 o 
  -8  -5   1      231.62      233.50      4.57 o 
  -7  -5   1      108.99      111.44      3.57 o 
  -6  -5   1      167.29      169.53      3.19 o 
  -5  -5   1        8.49        6.85      0.68 o 
  -4  -5   1       66.13       67.58      1.40 o 
  -3  -5   1       20.24       18.12      0.99 o 
  -2  -5   1       18.16       22.82      1.01 o 
  -1  -5   1       29.02       23.22      0.62 o 
   0  -5   1       51.35       42.65      0.91 o 
   1  -5   1      914.28     1003.82     15.64 o 
   2  -5   1      425.10      398.70      3.83 o 
   3  -5   1      201.28      192.30      2.54 o 
   4  -5   1       40.42       39.14      0.78 o 
   5  -5   1      349.39      334.08      5.76 o 
   6  -5   1      140.11      153.39      2.99 o 
   7  -5   1        1.96        1.27      0.37 o 
   8  -5   1        4.80        3.76      0.60 o 
  -9  -4   1        1.21        1.11      0.35 o 
  -8  -4   1        0.55        1.58      0.52 o 
  -7  -4   1       51.33       50.08      1.63 o 
  -6  -4   1        0.05        0.23      0.38 o 
  -5  -4   1      241.61      237.49      3.17 o 
  -4  -4   1        0.34        0.61      0.36 o 
  -3  -4   1      607.31      591.99      6.27 o 
  -2  -4   1      235.09      264.45      2.75 o 
  -1  -4   1     2006.97     2112.44      8.41 o 
   0  -4   1      864.36      928.47     10.80 o 
   1  -4   1      301.38      259.93      2.10 o 
   2  -4   1       87.34       79.58      1.09 o 
   3  -4   1      611.09      690.12      4.73 o 
   4  -4   1       75.59       65.87      2.10 o 
   5  -4   1       66.47       66.68      1.34 o 
   6  -4   1       19.02       17.90      1.10 o 
   7  -4   1      243.45      226.25      6.67 o 
   8  -4   1       62.77       55.76      3.64 o 
  -9  -3   1       19.99       21.89      1.14 o 
  -8  -3   1       31.70       29.88      2.18 o 
  -7  -3   1       13.48       12.06      0.87 o 
  -6  -3   1        9.46       11.59      0.60 o 
  -5  -3   1      267.78      266.91      6.46 o 
  -4  -3   1      348.68      337.15      5.06 o 
  -3  -3   1      135.04      116.34      1.58 o 
  -2  -3   1      161.47      192.77      3.19 o 
  -1  -3   1      155.70      122.09      1.60 o 
   0  -3   1        0.25        0.51      0.12 o 
   1  -3   1      408.04      414.08      2.95 o 
   2  -3   1      327.58      397.30      2.39 o 
   3  -3   1      130.27      146.02      1.27 o 
   4  -3   1      136.38      161.26      2.05 o 
   5  -3   1       13.66        7.63      0.68 o 
   6  -3   1       24.23       24.33      0.90 o 
   7  -3   1        8.73        7.79      0.78 o 
   8  -3   1       16.43       17.29      0.99 o 
   9  -3   1      152.93      146.35      7.98 o 
  -9  -2   1      276.46      269.45      4.53 o 
  -8  -2   1       65.44       64.08      1.80 o 
  -7  -2   1       24.75       23.27      1.37 o 
  -6  -2   1      115.15      107.31      1.93 o 
  -5  -2   1       77.57       74.58      2.00 o 
  -4  -2   1        7.23        5.08      0.36 o 
  -3  -2   1       25.86       21.89      0.71 o 
  -2  -2   1      407.96      399.62      2.85 o 
  -1  -2   1       27.28       36.48      0.85 o 
   0  -2   1       43.36       50.40      1.16 o 
   1  -2   1      819.95      810.53      6.13 o 
   2  -2   1      984.16      926.00      3.87 o 
   3  -2   1        0.96        2.36      0.26 o 
   4  -2   1      991.98     1002.70      8.98 o 
   5  -2   1      585.62      601.70      5.90 o 
   6  -2   1       20.02       19.80      0.78 o 
   7  -2   1       25.94       26.33      1.31 o 
   8  -2   1       37.92       35.99      1.47 o 
   9  -2   1        1.96        1.19      0.35 o 
  -9  -1   1       40.70       38.44      1.73 o 
  -8  -1   1       57.09       59.07      1.39 o 
  -7  -1   1      214.18      222.15      2.55 o 
  -6  -1   1      461.99      421.48      3.13 o 
  -5  -1   1       52.41       67.60      1.37 o 
  -4  -1   1      453.93      447.75      5.68 o 
  -3  -1   1      250.85      247.91      2.11 o 
  -2  -1   1     2848.00     2691.66     11.96 o 
  -1  -1   1      165.09      125.76      0.91 o 
   0  -1   1        5.66        5.95      0.43 o 
   1  -1   1       97.08       93.74      0.94 o 
   2  -1   1      437.38      412.77      1.77 o 
   3  -1   1      553.99      551.78      3.46 o 
   4  -1   1        1.92        1.57      0.26 o 
   5  -1   1        3.52        1.14      0.25 o 
   6  -1   1      487.78      519.26      3.82 o 
   7  -1   1        9.93        9.05      0.97 o 
   8  -1   1      408.35      412.43      7.74 o 
   9  -1   1       14.61       14.83      0.86 o 
  10  -1   1       53.94       48.88      1.55 o 
  -9   0   1        2.58        3.43      0.63 o 
  -8   0   1        8.14        8.60      0.74 o 
  -7   0   1       11.81       12.55      0.64 o 
  -6   0   1       65.05       62.15      1.07 o 
  -5   0   1       10.15        8.93      0.79 o 
  -4   0   1      268.60      231.65      6.11 o 
  -3   0   1      106.34      124.05      2.26 o 
  -2   0   1      907.38      834.09      4.98 o 
  -1   0   1      485.15      435.75      1.82 o 
   0   0   1     1305.64     1232.60      5.79 o 
   1   0   1     1115.45      997.78      3.46 o 
   2   0   1      803.97      773.96      4.56 o 
   3   0   1       13.79       18.06      0.39 o 
   4   0   1      251.69      227.49      2.13 o 
   5   0   1       30.18       28.47      0.82 o 
   6   0   1       15.43       10.58      0.56 o 
   7   0   1        1.46        1.04      0.34 o 
   8   0   1      140.41      133.06      3.72 o 
   9   0   1      140.73      134.51      2.60 o 
  10   0   1       33.15       32.50      1.40 o 
  -9   1   1        0.28        0.67      0.40 o 
  -8   1   1       28.72       27.47      1.81 o 
  -7   1   1       16.94       15.29      1.03 o 
  -6   1   1       14.30       13.47      0.49 o 
  -5   1   1      122.07      134.34      2.56 o 
  -4   1   1      316.53      299.35      7.46 o 
  -3   1   1      129.81      113.71      1.48 o 
  -2   1   1       34.66       26.11      0.48 o 
  -1   1   1     1029.12     1067.89      8.18 o 
   0   1   1     1725.54     1548.29      5.59 o 
   1   1   1      284.86      282.42      2.01 o 
   2   1   1      534.94      493.67      4.59 o 
   3   1   1       28.14       24.43      0.39 o 
   4   1   1      575.83      586.72      3.93 o 
   5   1   1       14.97       17.44      0.62 o 
   6   1   1      281.09      293.50      8.16 o 
   7   1   1       17.00       17.51      0.76 o 
   8   1   1       46.32       48.18      1.74 o 
   9   1   1      236.29      230.85      4.70 o 
  10   1   1       40.23       33.07      1.46 o 
  -9   2   1      181.16      180.71      3.50 o 
  -8   2   1       13.27       12.12      1.18 o 
  -7   2   1      202.06      208.42      7.86 o 
  -6   2   1      149.10      160.96      2.72 o 
  -5   2   1        3.51        2.24      0.32 o 
  -4   2   1      144.03      147.87      4.21 o 
  -3   2   1      159.10      157.42      2.23 o 
  -2   2   1        7.49        9.32      0.32 o 
  -1   2   1     1062.91      977.61      4.56 o 
   0   2   1        8.75        5.29      0.26 o 
   1   2   1     6251.70     5917.63     60.57 o 
   2   2   1     1229.01     1213.16      4.70 o 
   3   2   1     1485.04     1451.71      9.53 o 
   4   2   1        7.93        3.57      0.38 o 
   5   2   1      460.70      428.82     10.08 o 
   6   2   1        8.80       12.45      0.58 o 
   7   2   1      174.77      180.45      2.08 o 
   8   2   1      284.36      287.33      4.31 o 
   9   2   1        4.72        3.57      1.68 o 
  10   2   1       78.37       66.14      2.05 o 
  -9   3   1        3.76        3.61      0.46 o 
  -8   3   1       22.45       21.29      1.45 o 
  -7   3   1        3.85        3.87      0.85 o 
  -6   3   1       62.09       67.47      1.68 o 
  -5   3   1      637.30      674.27      6.77 o 
  -4   3   1       10.31        7.45      0.50 o 
  -3   3   1     1592.79     1624.66      8.39 o 
  -2   3   1      225.53      211.78      3.21 o 
  -1   3   1      888.75      859.16      4.54 o 
   0   3   1        0.55        0.61      0.10 o 
   1   3   1     5001.80     4847.96     17.87 o 
   2   3   1        7.37        8.24      0.29 o 
   3   3   1      121.03       93.71      1.10 o 
   4   3   1        0.19        0.31      0.20 o 
   5   3   1      718.02      705.39      6.81 o 
   6   3   1        9.63       11.15      0.77 o 
   7   3   1      164.48      160.97      2.74 o 
   8   3   1       51.21       55.86      1.24 o 
   9   3   1      429.79      383.43      4.33 o 
  10   3   1       14.94       14.03      0.92 o 
  -8   4   1        0.30       -0.22      0.38 o 
  -7   4   1       47.28       51.10      1.59 o 
  -6   4   1       60.29       58.79      2.07 o 
  -5   4   1       41.83       44.59      1.33 o 
  -4   4   1        8.86       12.67      0.53 o 
  -3   4   1      203.03      186.05      1.96 o 
  -2   4   1      209.02      203.61      2.22 o 
  -1   4   1      842.67      863.46      4.95 o 
   0   4   1      147.03      194.51      1.35 o 
   1   4   1      678.83      639.11      3.44 o 
   2   4   1       42.45       52.89      1.05 o 
   3   4   1      671.72      645.22      3.95 o 
   4   4   1        3.41        3.34      0.39 o 
   5   4   1       22.71       21.54      1.07 o 
   6   4   1        4.81        4.77      0.36 o 
   7   4   1       94.50       97.26      1.95 o 
   8   4   1       58.60       63.00      1.30 o 
   9   4   1        7.52        7.04      0.45 o 
  -8   5   1       85.16       58.55      1.59 o 
  -7   5   1       43.00       43.95      1.32 o 
  -6   5   1       16.20       13.49      0.76 o 
  -5   5   1       11.11       13.04      0.94 o 
  -4   5   1      141.58      156.45      2.25 o 
  -3   5   1       78.60       72.89      0.96 o 
  -2   5   1       15.69        8.15      0.42 o 
  -1   5   1        0.22        0.41      0.17 o 
   0   5   1     1067.67     1123.85      6.60 o 
   1   5   1      177.09      200.75      2.28 o 
   2   5   1      819.60      786.81      6.03 o 
   3   5   1       45.38       36.78      1.04 o 
   4   5   1      506.17      515.09      4.48 o 
   5   5   1       21.01       20.54      1.08 o 
   6   5   1        1.10        1.56      0.37 o 
   7   5   1      214.31      224.72      3.71 o 
   8   5   1       16.74       15.97      0.66 o 
   9   5   1        1.27        1.03      0.39 o 
  -7   6   1       33.01       25.74      1.17 o 
  -6   6   1      276.08      260.54      9.93 o 
  -5   6   1       10.45       10.02      0.67 o 
  -4   6   1      145.08      156.41      2.65 o 
  -3   6   1      181.20      171.20      2.06 o 
  -2   6   1      201.99      207.92      2.56 o 
  -1   6   1        6.94       11.02      0.57 o 
   0   6   1      173.17      154.95      2.69 o 
   1   6   1      213.07      230.77      2.67 o 
   2   6   1      124.23      126.27      2.00 o 
   3   6   1        2.05        2.53      0.34 o 
   4   6   1      182.74      173.84      1.87 o 
   5   6   1      176.72      186.23      3.23 o 
   6   6   1      261.18      285.83      8.54 o 
   7   6   1      334.39      362.40      6.57 o 
   8   6   1      197.90      200.30      2.93 o 
   9   6   1        1.32        2.25      0.39 o 
  -6   7   1        0.78        0.74      0.20 o 
  -5   7   1       64.39       66.22      1.54 o 
  -4   7   1      281.21      295.87      3.70 o 
  -3   7   1        0.58        1.78      0.39 o 
  -2   7   1      622.91      617.47      8.89 o 
  -1   7   1       28.06       28.16      0.75 o 
   0   7   1      370.49      342.58      2.90 o 
   1   7   1       17.84       17.87      0.56 o 
   2   7   1      151.82      140.96      1.70 o 
   3   7   1       25.60       21.46      0.79 o 
   4   7   1      171.07      178.49      2.35 o 
   5   7   1        9.21        9.05      0.77 o 
   6   7   1       94.55       98.24      3.49 o 
   7   7   1       26.78       24.59      1.52 o 
   8   7   1       80.65       86.37      2.51 o 
  -5   8   1        5.57        3.80      0.35 o 
  -4   8   1       12.34       10.52      0.73 o 
  -3   8   1        1.09        1.01      0.34 o 
  -2   8   1       67.47       77.71      1.94 o 
  -1   8   1       21.92       16.81      0.90 o 
   0   8   1       46.60       44.78      1.19 o 
   1   8   1       97.34       97.63      1.99 o 
   2   8   1       19.80       15.99      0.94 o 
   3   8   1       32.87       27.67      1.14 o 
   4   8   1       65.18       62.65      1.55 o 
   5   8   1      223.40      227.91      3.70 o 
   6   8   1        3.23        1.61      0.55 o 
   7   8   1       37.67       42.79      1.23 o 
   8   8   1        0.12        0.30      0.25 o 
  -4   9   1        0.01        0.34      0.44 o 
  -3   9   1      129.66      145.66      2.86 o 
  -2   9   1       37.82       34.90      1.20 o 
  -1   9   1      181.99      184.74      2.82 o 
   0   9   1        0.60        0.70      0.37 o 
   1   9   1       49.99       47.35      1.68 o 
   2   9   1      111.30      112.96      3.91 o 
   3   9   1       45.33       51.05      1.35 o 
   4   9   1       17.85       19.05      1.02 o 
   5   9   1       22.43       27.10      1.05 o 
   6   9   1       13.11       16.44      1.08 o 
   7   9   1       67.62       68.61      1.85 o 
  -3  10   1       51.48       46.09      1.19 o 
  -2  10   1       78.10       80.72      3.11 o 
  -1  10   1       95.62      116.19      1.91 o 
   0  10   1      124.93      127.46      2.52 o 
   1  10   1      130.24      134.55      2.02 o 
   2  10   1       11.71       10.86      1.09 o 
   3  10   1      194.89      191.86      4.38 o 
   4  10   1       41.48       41.72      1.23 o 
   5  10   1        5.42        5.05      0.57 o 
   1  11   1       35.65       37.67      0.97 o 
   2  11   1       12.26       16.74      0.67 o 
   3  11   1       15.76       21.07      1.18 o 
  -4 -10   2       31.57       21.86      0.99 o 
  -3 -10   2       24.97       24.63      0.86 o 
  -2 -10   2       33.37       24.23      0.93 o 
  -1 -10   2        1.85        2.15      0.35 o 
   0 -10   2        6.52        5.31      1.10 o 
   1 -10   2       18.07       18.78      1.45 o 
   2 -10   2        4.45        5.53      0.35 o 
   3 -10   2       16.64       18.05      1.04 o 
  -5  -9   2       14.48       15.28      0.85 o 
  -4  -9   2       44.49       34.38      0.78 o 
  -3  -9   2        0.71        0.26      0.29 o 
  -2  -9   2       16.97       18.91      0.96 o 
  -1  -9   2       44.39       40.65      1.84 o 
   0  -9   2        2.87        5.16      0.41 o 
   1  -9   2       13.45       15.75      0.58 o 
   2  -9   2        8.22        7.84      0.47 o 
   3  -9   2       86.01       81.92      1.65 o 
   4  -9   2       30.82       32.05      0.92 o 
   5  -9   2       43.86       39.59      1.17 o 
  -6  -8   2       19.35       19.05      1.09 o 
  -5  -8   2       24.03       21.30      0.80 o 
  -4  -8   2        1.33        4.27      0.57 o 
  -3  -8   2        1.83        0.77      0.35 o 
  -2  -8   2       99.91       98.96      2.53 o 
  -1  -8   2        3.34        7.04      0.52 o 
   0  -8   2      446.40      428.95      3.83 o 
   1  -8   2       13.28       15.92      0.71 o 
   2  -8   2      431.13      436.16      4.50 o 
   3  -8   2       26.14       21.17      1.26 o 
   4  -8   2       10.53       11.15      0.87 o 
   5  -8   2       39.48       40.74      1.42 o 
   6  -8   2       20.69       21.46      1.21 o 
  -7  -7   2       33.20       28.93      1.34 o 
  -6  -7   2      157.33      149.63      5.22 o 
  -5  -7   2       71.12       76.87      1.70 o 
  -4  -7   2      447.54      443.37      5.84 o 
  -3  -7   2       40.21       36.67      1.24 o 
  -2  -7   2       56.06       53.66      2.43 o 
  -1  -7   2       38.77       39.71      1.33 o 
   0  -7   2        3.87        4.30      0.35 o 
   1  -7   2      275.73      281.02      3.36 o 
   2  -7   2       18.19       23.29      1.01 o 
   3  -7   2       12.76       16.41      1.16 o 
   4  -7   2      140.87      147.71      3.93 o 
   5  -7   2       23.39       22.14      1.15 o 
   6  -7   2      150.70      139.54      4.59 o 
   7  -7   2        0.89        0.88      0.22 o 
  -8  -6   2        9.42        8.00      0.64 o 
  -7  -6   2       13.42       12.17      1.07 o 
  -6  -6   2       85.41       91.02      2.30 o 
  -5  -6   2       28.97       31.27      1.42 o 
  -4  -6   2       14.09       10.57      0.86 o 
  -3  -6   2      108.00      105.89      1.70 o 
  -2  -6   2      244.24      248.29      3.21 o 
  -1  -6   2       84.04       81.97      1.13 o 
   0  -6   2      212.75      201.74      2.11 o 
   1  -6   2      331.62      327.43      2.80 o 
   2  -6   2       32.36       27.60      0.83 o 
   3  -6   2        1.45        3.58      0.34 o 
   4  -6   2      294.97      309.01      4.77 o 
   5  -6   2       24.04       16.05      1.04 o 
   6  -6   2       12.21       14.08      0.98 o 
   7  -6   2       10.72        8.53      0.98 o 
   8  -6   2       45.22       46.95      1.58 o 
  -8  -5   2      119.10      111.72      2.76 o 
  -7  -5   2       24.91       26.31      1.12 o 
  -6  -5   2        0.23        0.37      0.28 o 
  -5  -5   2       43.02       50.52      1.78 o 
  -4  -5   2       31.32       34.25      1.12 o 
  -3  -5   2      317.02      297.62      4.12 o 
  -2  -5   2       99.67      113.32      2.46 o 
  -1  -5   2      181.04      179.01      3.38 o 
   0  -5   2      295.39      306.38      3.39 o 
   1  -5   2       22.28       19.43      0.78 o 
   2  -5   2      193.97      203.69      2.64 o 
   3  -5   2        4.63        4.47      0.38 o 
   4  -5   2        6.46        8.48      0.46 o 
   5  -5   2       56.14       58.93      2.79 o 
   6  -5   2       17.81       24.81      1.33 o 
   7  -5   2      119.39      105.10      3.71 o 
   8  -5   2        3.59        2.69      0.59 o 
  -8  -4   2        3.32        3.08      0.58 o 
  -7  -4   2      162.60      163.98      3.76 o 
  -6  -4   2       53.91       53.14      2.03 o 
  -5  -4   2      430.90      437.16      3.98 o 
  -4  -4   2      223.47      231.47      6.90 o 
  -3  -4   2      775.16      720.12     29.39 o 
  -2  -4   2      373.36      356.56      3.58 o 
  -1  -4   2      426.92      378.07      6.62 o 
   0  -4   2      195.49      235.25      3.25 o 
   1  -4   2      146.25      145.43      1.59 o 
   2  -4   2       22.14       27.77      0.87 o 
   3  -4   2      870.93      862.29      6.54 o 
   4  -4   2        1.25        4.31      0.39 o 
   5  -4   2       76.73       82.86      1.81 o 
   6  -4   2       58.26       54.84      1.91 o 
   7  -4   2       56.80       62.33      3.02 o 
   8  -4   2       21.93       19.74      1.53 o 
   9  -4   2        8.72        8.06      0.73 o 
  -8  -3   2        3.22        2.22      0.38 o 
  -7  -3   2      138.85      138.80      2.21 o 
  -6  -3   2       46.19       46.05      1.57 o 
  -5  -3   2       12.23        9.88      0.74 o 
  -4  -3   2       72.90       77.93      2.28 o 
  -3  -3   2      171.97      173.09      5.57 o 
  -2  -3   2        7.68        5.42      0.40 o 
  -1  -3   2     1122.02     1076.66      7.72 o 
   0  -3   2       19.24       12.79      0.74 o 
   1  -3   2       34.33       51.04      0.62 o 
   2  -3   2      170.24      191.96      2.29 o 
   3  -3   2       45.79       72.09      1.24 o 
   4  -3   2        9.33        7.31      0.39 o 
   5  -3   2      182.54      174.22      2.36 o 
   6  -3   2      160.10      158.88      2.33 o 
   7  -3   2      111.76      127.91      3.11 o 
   8  -3   2       20.85       20.55      1.05 o 
   9  -3   2      170.49      152.30      9.21 o 
  -9  -2   2       28.29       27.75      1.05 o 
  -8  -2   2       37.80       35.25      1.01 o 
  -7  -2   2        3.55        4.39      0.45 o 
  -6  -2   2      196.62      193.84      3.60 o 
  -5  -2   2      120.19      121.72      1.75 o 
  -4  -2   2       33.49       28.15      0.88 o 
  -3  -2   2        0.99        1.63      0.25 o 
  -2  -2   2       31.91       29.40      0.71 o 
  -1  -2   2       44.53       58.78      0.78 o 
   0  -2   2      417.14      382.49      3.47 o 
   1  -2   2     2663.73     2603.38     14.03 o 
   2  -2   2     2131.35     2088.47      6.61 o 
   3  -2   2      152.70      140.73      1.62 o 
   4  -2   2      183.78      219.11      2.41 o 
   5  -2   2       74.05       73.93      1.21 o 
   6  -2   2        6.00        4.01      0.37 o 
   7  -2   2        8.67       10.36      0.87 o 
   8  -2   2       10.64       11.17      0.86 o 
   9  -2   2       34.78       33.37      1.54 o 
  -9  -1   2        0.03       -0.34      0.34 o 
  -8  -1   2       21.86       20.76      0.99 o 
  -7  -1   2        2.00        1.97      0.32 o 
  -6  -1   2        1.08        0.88      0.29 o 
  -5  -1   2       16.93       15.58      0.72 o 
  -4  -1   2      244.85      222.93      2.47 o 
  -3  -1   2       19.97       17.87      0.60 o 
  -2  -1   2      503.21      466.19      2.36 o 
  -1  -1   2     2154.01     2062.42     14.33 o 
   0  -1   2     5830.06     5612.34     29.71 o 
   1  -1   2      222.78      207.39      1.27 o 
   2  -1   2      476.04      458.24      2.85 o 
   3  -1   2      291.53      328.67      2.15 o 
   4  -1   2      953.03      982.18      6.52 o 
   5  -1   2       16.30       17.90      0.67 o 
   6  -1   2       83.54       75.11      1.38 o 
   7  -1   2       27.42       26.28      1.08 o 
   8  -1   2      475.12      469.50     11.07 o 
   9  -1   2       24.80       23.73      2.13 o 
  10  -1   2       57.23       52.50      1.17 o 
  -9   0   2       12.01       16.00      0.98 o 
  -8   0   2      164.30      165.37      2.86 o 
  -7   0   2      286.87      286.45      4.03 o 
  -6   0   2      220.48      219.63      2.40 o 
  -5   0   2      110.49      102.90      1.85 o 
  -4   0   2      604.68      564.60      4.81 o 
  -3   0   2       19.15       20.40      0.64 o 
  -2   0   2     2224.83     2018.22     12.31 o 
  -1   0   2    14754.75    13139.82    141.96 o 
   0   0   2        4.64        6.08      0.32 o 
   1   0   2      213.18      239.58      1.18 o 
   2   0   2      217.78      236.71      1.71 o 
   3   0   2      157.01      163.54      1.37 o 
   4   0   2      298.03      276.45      2.77 o 
   5   0   2      497.62      511.87      3.87 o 
   6   0   2      189.75      191.79      3.08 o 
   7   0   2       41.20       42.61      1.59 o 
   8   0   2        8.33        7.82      0.77 o 
   9   0   2       27.22       26.24      1.22 o 
  10   0   2       27.40       27.45      0.97 o 
  -9   1   2       15.32       17.15      0.96 o 
  -8   1   2       43.65       48.56      2.19 o 
  -7   1   2        4.85        5.02      0.67 o 
  -6   1   2       44.65       41.43      0.94 o 
  -5   1   2       51.45       46.83      0.99 o 
  -4   1   2       52.51       66.27      1.37 o 
  -3   1   2      356.50      366.85      5.06 o 
  -2   1   2      952.14      976.31      9.09 o 
  -1   1   2    12468.09    12082.39     51.71 o 
   0   1   2     1448.72     1431.71      7.92 o 
   1   1   2        2.01        1.62      0.14 o 
   2   1   2     5654.52     5329.54     22.45 o 
   3   1   2      510.36      476.21      3.70 o 
   4   1   2      252.84      265.38      1.94 o 
   5   1   2      272.58      314.43      3.69 o 
   6   1   2      462.60      462.54      8.14 o 
   7   1   2       43.72       47.71      1.07 o 
   8   1   2        4.16        5.48      0.69 o 
   9   1   2       88.76       86.43      2.84 o 
  10   1   2        9.69       10.04      0.61 o 
  -9   2   2       61.64       63.40      1.65 o 
  -8   2   2        0.02       -0.33      0.50 o 
  -7   2   2       92.08       90.27      2.42 o 
  -6   2   2       12.84       12.54      0.81 o 
  -5   2   2      138.28      132.87      1.77 o 
  -4   2   2       24.07       20.20      0.99 o 
  -3   2   2       14.78       11.94      0.56 o 
  -2   2   2     1211.52     1282.78      6.51 o 
  -1   2   2      319.09      282.83      5.22 o 
   0   2   2      242.10      202.31      1.45 o 
   1   2   2      183.97      175.61      1.21 o 
   2   2   2     1020.97     1072.59      5.24 o 
   3   2   2      630.45      615.69      3.30 o 
   4   2   2      230.89      256.65      3.04 o 
   5   2   2      534.98      542.63      4.18 o 
   6   2   2       36.43       39.45      1.75 o 
   7   2   2      150.93      154.71      1.78 o 
   8   2   2       46.46       51.29      4.74 o 
   9   2   2       61.65       59.81      1.83 o 
  10   2   2        3.20        3.71      0.42 o 
  -8   3   2       29.22       31.18      1.58 o 
  -7   3   2      100.61      105.67      3.55 o 
  -6   3   2       57.70       54.56      3.03 o 
  -5   3   2      498.00      531.96      3.89 o 
  -4   3   2       29.68       31.96      1.25 o 
  -3   3   2      660.16      630.56      4.69 o 
  -2   3   2       93.14      105.25      1.92 o 
  -1   3   2      126.26      119.53      1.82 o 
   0   3   2        2.87        2.47      0.22 o 
   1   3   2      335.10      307.45      2.84 o 
   2   3   2      486.86      501.49      3.18 o 
   3   3   2      120.97      116.14      1.14 o 
   4   3   2      460.29      526.23      5.38 o 
   5   3   2      280.35      269.99      3.06 o 
   6   3   2       80.03       92.63      1.29 o 
   7   3   2       58.17       56.94      1.59 o 
   8   3   2        4.00        2.90      0.53 o 
   9   3   2       61.17       59.74      1.79 o 
  10   3   2        1.06        0.88      0.29 o 
  -8   4   2        1.08        0.44      0.30 o 
  -7   4   2       38.27       41.14      2.09 o 
  -6   4   2        6.91        6.92      0.78 o 
  -5   4   2        9.02        9.92      0.66 o 
  -4   4   2       36.90       31.53      0.73 o 
  -3   4   2        0.52        1.28      0.49 o 
  -2   4   2      819.77      885.56      6.98 o 
  -1   4   2       21.26       17.02      0.75 o 
   0   4   2       31.33       39.45      0.75 o 
   1   4   2       11.49        9.26      0.33 o 
   2   4   2       21.21       12.72      0.54 o 
   3   4   2      255.41      302.09      2.59 o 
   4   4   2      471.56      509.79      4.81 o 
   5   4   2      219.36      225.09      3.27 o 
   6   4   2      161.44      176.60      2.87 o 
   7   4   2       39.82       45.10      1.92 o 
   8   4   2      153.69      160.56      2.19 o 
   9   4   2        0.29        1.48      0.47 o 
  -7   5   2        0.09        0.52      0.38 o 
  -6   5   2       73.47       80.28      7.72 o 
  -5   5   2       25.45       30.58      1.47 o 
  -4   5   2       57.02       62.06      1.33 o 
  -3   5   2       27.28       35.54      0.77 o 
  -2   5   2       43.42       42.38      1.17 o 
  -1   5   2       31.58       36.61      1.19 o 
   0   5   2     1599.72     1642.40      7.82 o 
   1   5   2       24.26       26.08      0.81 o 
   2   5   2     1437.07     1469.28      9.69 o 
   3   5   2       48.37       52.91      1.25 o 
   4   5   2      133.42      114.91      2.51 o 
   5   5   2       17.03       22.05      0.86 o 
   6   5   2        2.38        2.27      0.40 o 
   7   5   2        2.84        3.98      0.54 o 
   8   5   2       30.61       31.83      0.98 o 
   9   5   2        5.23        4.72      0.71 o 
  -7   6   2        0.11        0.55      0.28 o 
  -6   6   2       27.55       30.38      1.78 o 
  -5   6   2       57.26       59.06      2.56 o 
  -4   6   2      257.27      271.41      3.56 o 
  -3   6   2      216.94      213.18      2.58 o 
  -2   6   2      319.63      321.26      4.98 o 
  -1   6   2       43.36       38.52      1.20 o 
   0   6   2       17.67       17.31      0.99 o 
   1   6   2        7.95        5.68      0.43 o 
   2   6   2      496.35      481.62      4.80 o 
   3   6   2        8.41        9.72      0.61 o 
   4   6   2      108.91      100.09      1.65 o 
   5   6   2       72.89       71.94      1.48 o 
   6   6   2      808.97      856.61      8.44 o 
   7   6   2       28.81       35.75      1.55 o 
   8   6   2      132.24      138.32      2.60 o 
   9   6   2        3.79        2.59      0.42 o 
  -6   7   2       40.82       39.37      5.30 o 
  -5   7   2       22.92       21.85      1.12 o 
  -4   7   2       91.51       89.29      1.97 o 
  -3   7   2       29.99       27.88      1.17 o 
  -2   7   2      381.70      379.23      4.72 o 
  -1   7   2      119.00      112.62      2.95 o 
   0   7   2      213.02      224.82      2.37 o 
   1   7   2        8.31        6.44      0.46 o 
   2   7   2        0.62        0.56      0.29 o 
   3   7   2      550.81      519.73      4.38 o 
   4   7   2      117.93      115.79      1.89 o 
   5   7   2        1.45        1.90      0.38 o 
   6   7   2        1.14        1.05      0.66 o 
   7   7   2        1.60        1.48      0.63 o 
   8   7   2       83.08       88.75      1.85 o 
  -5   8   2       35.07       30.37      6.52 o 
  -4   8   2       95.63       92.74      1.92 o 
  -3   8   2      173.38      183.51      2.86 o 
  -2   8   2       81.62       77.88      1.94 o 
  -1   8   2      227.32      235.89      3.44 o 
   0   8   2        1.02        1.12      0.30 o 
   1   8   2      615.78      620.27      8.05 o 
   2   8   2      233.75      209.87      3.49 o 
   3   8   2        0.84        0.68      0.48 o 
   4   8   2       58.77       50.59      1.38 o 
   5   8   2      285.35      292.53      3.31 o 
   6   8   2        4.96        4.45      0.86 o 
   7   8   2       21.39       20.20      1.34 o 
   8   8   2        0.05        0.22      0.26 o 
  -4   9   2       29.56       24.99      1.17 o 
  -3   9   2      184.77      194.85      2.79 o 
  -2   9   2        2.30        4.11      0.45 o 
  -1   9   2       55.12       58.64      1.57 o 
   0   9   2        7.70        9.92      0.66 o 
   1   9   2      113.24      121.26      2.22 o 
   2   9   2      113.88       92.06      2.20 o 
   3   9   2      168.34      172.51      4.51 o 
   4   9   2       15.69       13.54      0.86 o 
   5   9   2       88.56       85.38      2.15 o 
   6   9   2        9.56       10.01      0.98 o 
   7   9   2       87.57       79.64      1.45 o 
  -3  10   2       61.45       61.69      1.25 o 
  -2  10   2       15.48       16.60      0.99 o 
  -1  10   2      164.05      146.13      3.60 o 
   0  10   2       11.00       10.22      0.59 o 
   1  10   2       29.11       27.60      0.92 o 
   2  10   2        0.65        0.70      0.49 o 
   3  10   2       71.71       73.53      2.72 o 
   4  10   2       37.21       36.27      1.75 o 
   5  10   2       47.59       48.60      0.97 o 
   1  11   2        5.44        4.26      0.37 o 
   2  11   2       32.91       27.05      0.85 o 
   3  11   2        1.08        0.97      0.20 o 
  -3 -10   3       45.22       38.91      1.28 o 
  -2 -10   3       47.28       47.95      1.17 o 
  -1 -10   3       11.97       11.16      0.62 o 
   0 -10   3       18.24       22.90      1.44 o 
   1 -10   3       44.05       36.90      3.41 o 
  -4  -9   3       88.22       93.76      5.43 o 
  -3  -9   3      102.20      105.65      3.11 o 
  -2  -9   3       58.38       58.31      1.68 o 
  -1  -9   3       92.15       97.92      4.59 o 
   0  -9   3       97.51       87.11      2.66 o 
   1  -9   3       13.52       10.45      0.47 o 
   2  -9   3        0.44        0.37      0.19 o 
   3  -9   3       40.55       47.38      1.22 o 
   4  -9   3        2.15        0.72      0.20 o 
  -5  -8   3       37.14       30.26      0.98 o 
  -4  -8   3       26.40       30.45      0.81 o 
  -3  -8   3       34.24       33.43      1.38 o 
  -2  -8   3      157.67      166.13      2.64 o 
  -1  -8   3      305.76      292.84      3.60 o 
   0  -8   3      202.32      210.86      2.64 o 
   1  -8   3      151.41      164.40      2.30 o 
   2  -8   3      265.54      252.32      2.88 o 
   3  -8   3       13.36       13.56      1.01 o 
   4  -8   3        6.87        6.00      0.63 o 
   5  -8   3        7.96        8.41      0.43 o 
   6  -8   3        9.15        7.34      0.50 o 
  -7  -7   3       26.17       21.35      0.88 o 
  -6  -7   3       39.20       45.07      2.67 o 
  -5  -7   3        0.03       -0.23      0.25 o 
  -4  -7   3       62.35       62.89      1.85 o 
  -3  -7   3       95.06       89.95      2.36 o 
  -2  -7   3        2.69        2.92      0.44 o 
  -1  -7   3        3.50        6.80      0.82 o 
   0  -7   3       73.82       69.06      1.47 o 
   1  -7   3       22.11       13.52      0.83 o 
   2  -7   3        1.00        1.55      0.55 o 
   3  -7   3       15.51       15.17      1.12 o 
   4  -7   3      176.57      186.39      3.79 o 
   5  -7   3       13.83       15.26      1.20 o 
   6  -7   3      103.69       94.95      2.19 o 
   7  -7   3        5.62        4.46      0.58 o 
  -7  -6   3       59.62       57.17      1.89 o 
  -6  -6   3       45.57       41.84      1.46 o 
  -5  -6   3       22.51       25.43      1.16 o 
  -4  -6   3        0.40        0.51      0.38 o 
  -3  -6   3        0.52        0.65      0.31 o 
  -2  -6   3      100.81      105.46      2.12 o 
  -1  -6   3       31.83       34.98      0.92 o 
   0  -6   3      249.47      266.42      2.64 o 
   1  -6   3      330.52      338.34      2.68 o 
   2  -6   3       78.51       87.38      1.47 o 
   3  -6   3        2.67        2.92      0.39 o 
   4  -6   3       20.25       17.22      1.36 o 
   5  -6   3       80.37       79.56      2.25 o 
   6  -6   3        3.24        1.08      0.71 o 
   7  -6   3        0.11        0.39      0.21 o 
   8  -6   3       25.82       20.41      1.06 o 
  -8  -5   3       19.92       17.31      0.88 o 
  -7  -5   3       13.83       14.38      0.77 o 
  -6  -5   3        1.18        0.73      0.27 o 
  -5  -5   3      138.78      142.35      3.60 o 
  -4  -5   3        6.81        8.69      0.59 o 
  -3  -5   3      569.57      571.28      5.56 o 
  -2  -5   3       31.56       32.83      1.05 o 
  -1  -5   3      185.57      202.48      4.24 o 
   0  -5   3      212.82      233.09      3.43 o 
   1  -5   3      105.44      105.22      1.91 o 
   2  -5   3       13.60       17.71      0.81 o 
   3  -5   3      402.00      423.58      3.77 o 
   4  -5   3      204.19      197.80      2.54 o 
   5  -5   3      107.72      101.14      3.82 o 
   6  -5   3       10.30        9.89      0.92 o 
   7  -5   3      196.87      182.33      4.88 o 
   8  -5   3        0.18        0.21      0.39 o 
  -8  -4   3        0.12        0.51      0.34 o 
  -7  -4   3      108.10      106.19      2.22 o 
  -6  -4   3       19.23       18.27      1.01 o 
  -5  -4   3      160.34      168.30      6.07 o 
  -4  -4   3      130.38      123.83      1.75 o 
  -3  -4   3       44.52       42.94      3.16 o 
  -2  -4   3      206.48      227.34     26.24 o 
  -1  -4   3        4.42        3.71      0.32 o 
   0  -4   3       57.69       71.08      1.95 o 
   1  -4   3      437.28      482.09     10.53 o 
   2  -4   3      112.39      132.90      2.19 o 
   3  -4   3      314.13      343.63      4.35 o 
   4  -4   3        0.00        0.10      0.19 o 
   5  -4   3      353.78      374.87      5.61 o 
   6  -4   3      152.55      148.32      3.24 o 
   7  -4   3       32.34       32.31      2.20 o 
   8  -4   3        1.01        1.21      0.56 o 
   9  -4   3       14.93       14.95      1.05 o 
  -8  -3   3       16.44       16.07      1.00 o 
  -7  -3   3        0.83        0.44      0.35 o 
  -6  -3   3        3.45        3.40      0.46 o 
  -5  -3   3       41.04       41.50      1.42 o 
  -4  -3   3       98.52      106.31      2.11 o 
  -3  -3   3        5.06        6.81      0.65 o 
  -2  -3   3      430.06      423.98     14.23 o 
  -1  -3   3      222.15      242.31      5.50 o 
   0  -3   3       49.72       32.80      0.92 o 
   1  -3   3        8.95        4.07      0.34 o 
   2  -3   3       45.87       41.09      1.02 o 
   3  -3   3        6.17        3.49      0.43 o 
   4  -3   3       35.85       45.11      1.20 o 
   5  -3   3       49.89       54.93      1.37 o 
   6  -3   3       33.19       33.49      1.15 o 
   7  -3   3      138.04      141.47      4.63 o 
   8  -3   3       10.76        9.43      1.21 o 
   9  -3   3       32.98       35.32      1.82 o 
  -8  -2   3       49.77       51.37      1.93 o 
  -7  -2   3       10.23        8.68      0.49 o 
  -6  -2   3      240.09      236.47      3.17 o 
  -5  -2   3       73.08       67.49      2.06 o 
  -4  -2   3      393.10      370.57      4.84 o 
  -3  -2   3      105.29      120.96      1.82 o 
  -2  -2   3     1456.63     1435.32     10.42 o 
  -1  -2   3      106.77      107.85      1.27 o 
   0  -2   3      233.54      204.10      2.24 o 
   1  -2   3      552.93      544.22      4.29 o 
   2  -2   3      367.15      350.78      4.93 o 
   3  -2   3      765.70      797.73      4.70 o 
   4  -2   3        2.43        0.96      0.23 o 
   5  -2   3       19.49       19.64      0.67 o 
   6  -2   3      120.49      124.87      2.12 o 
   7  -2   3      179.01      175.69      6.59 o 
   8  -2   3      159.05      144.20      3.93 o 
   9  -2   3        2.46        3.59      0.46 o 
  10  -2   3        7.54        6.41      0.65 o 
  -8  -1   3        7.95        8.93      0.57 o 
  -7  -1   3       30.84       32.15      0.95 o 
  -6  -1   3      353.05      361.81      6.00 o 
  -5  -1   3        0.20        0.50      0.21 o 
  -4  -1   3      204.20      189.46      3.20 o 
  -3  -1   3      323.52      324.03      2.96 o 
  -2  -1   3     1740.58     1653.57      7.54 o 
  -1  -1   3        6.70       11.56      0.28 o 
   0  -1   3     2699.21     2660.42     12.67 o 
   1  -1   3      320.59      279.15      2.65 o 
   2  -1   3        6.30        5.32      0.26 o 
   3  -1   3      578.39      587.63      4.41 o 
   4  -1   3     1036.02     1082.45      5.28 o 
   5  -1   3      171.31      191.29      2.79 o 
   6  -1   3      387.90      387.71      3.72 o 
   7  -1   3      230.51      218.79      3.79 o 
   8  -1   3      295.14      313.50      4.52 o 
   9  -1   3        3.66        4.05      0.56 o 
  10  -1   3       52.57       43.26      2.71 o 
  -8   0   3       71.93       76.55      1.70 o 
  -7   0   3        5.99        5.73      0.74 o 
  -6   0   3      158.35      164.55      2.61 o 
  -5   0   3        2.15        1.13      0.21 o 
  -4   0   3      278.69      257.38      4.26 o 
  -3   0   3      108.40      103.49      1.64 o 
  -2   0   3       10.66        7.29      0.39 o 
  -1   0   3     2222.05     2054.64     23.22 o 
   0   0   3      376.04      341.07      3.54 o 
   1   0   3       20.03       11.57      0.29 o 
   2   0   3      617.95      624.11      5.19 o 
   3   0   3        3.31        5.49      0.29 o 
   4   0   3      252.56      223.04      1.96 o 
   5   0   3      180.56      208.08      2.43 o 
   6   0   3       58.90       61.01      1.42 o 
   7   0   3        0.15        0.07      0.28 o 
   8   0   3        4.52        2.40      0.53 o 
   9   0   3        2.64        2.77      0.50 o 
  10   0   3       16.36       15.74      0.75 o 
  -8   1   3        1.31        1.34      0.42 o 
  -7   1   3       58.45       55.34      1.80 o 
  -6   1   3       11.48        9.50      0.69 o 
  -5   1   3       19.12       19.96      0.67 o 
  -4   1   3      118.88      118.31      3.00 o 
  -3   1   3      543.01      492.65      3.83 o 
  -2   1   3        3.67       10.87      0.40 o 
  -1   1   3     1779.18     1721.43      9.35 o 
   0   1   3        1.35        1.59      0.27 o 
   1   1   3     1048.37      987.63      5.93 o 
   2   1   3       25.06       28.84      0.52 o 
   3   1   3        4.97        9.08      0.31 o 
   4   1   3       30.64       39.51      0.69 o 
   5   1   3        1.74        5.61      0.43 o 
   6   1   3        0.54        0.76      0.26 o 
   7   1   3      366.04      357.14      3.03 o 
   8   1   3      246.13      247.35     14.25 o 
   9   1   3        1.48        2.35      0.51 o 
  10   1   3        3.82        3.04      0.42 o 
  -8   2   3        2.87        1.07      0.36 o 
  -7   2   3       36.33       38.90      1.49 o 
  -6   2   3      129.86      137.93      2.53 o 
  -5   2   3      428.27      438.48      8.51 o 
  -4   2   3       82.40       78.23      1.43 o 
  -3   2   3       66.16       58.68      1.34 o 
  -2   2   3        1.43        3.09      0.25 o 
  -1   2   3      689.42      604.44      4.71 o 
   0   2   3        2.02        0.52      0.10 o 
   1   2   3     1722.63     1604.51     12.24 o 
   2   2   3       58.80       59.59      0.97 o 
   3   2   3     1493.97     1558.58      6.51 o 
   4   2   3      117.95      121.81      2.20 o 
   5   2   3      625.56      681.45      4.85 o 
   6   2   3        4.79        4.68      0.44 o 
   7   2   3       14.63       13.97      0.55 o 
   8   2   3      274.69      267.08      4.66 o 
   9   2   3      334.32      318.77      4.69 o 
  10   2   3        0.45        1.33      0.37 o 
  -8   3   3       79.32       85.95      2.21 o 
  -7   3   3      161.93      187.24      4.39 o 
  -6   3   3       40.86       44.01      1.23 o 
  -5   3   3      195.10      204.48      3.79 o 
  -4   3   3        1.00        0.60      0.17 o 
  -3   3   3      388.92      413.82      4.80 o 
  -2   3   3       67.40       65.69      2.12 o 
  -1   3   3      421.09      395.50      3.89 o 
   0   3   3        1.04        0.82      0.22 o 
   1   3   3      539.62      496.39      2.96 o 
   2   3   3      661.88      683.28      3.83 o 
   3   3   3     1886.77     1936.88     16.00 o 
   4   3   3       70.49       58.03      1.09 o 
   5   3   3      350.63      348.13      3.47 o 
   6   3   3       35.38       37.87      1.00 o 
   7   3   3      619.58      637.42      4.31 o 
   8   3   3      142.63      140.91      4.30 o 
   9   3   3        0.36        0.84      1.22 o 
  10   3   3        3.97        3.71      0.61 o 
  -7   4   3        1.85        3.83      0.65 o 
  -6   4   3       52.73       52.94      1.91 o 
  -5   4   3        8.85        9.36      0.63 o 
  -4   4   3       67.25       67.68      1.14 o 
  -3   4   3      100.18      108.34      1.46 o 
  -2   4   3      111.73      100.62      1.79 o 
  -1   4   3       11.14        9.30      0.62 o 
   0   4   3      450.50      442.49      4.07 o 
   1   4   3       37.97       30.11      0.79 o 
   2   4   3      102.43      133.92      2.00 o 
   3   4   3      271.23      275.04      2.77 o 
   4   4   3      262.23      265.97      2.94 o 
   5   4   3       11.90        9.31      0.62 o 
   6   4   3       26.36       24.77      0.78 o 
   7   4   3       71.61       63.11      1.71 o 
   8   4   3      229.66      237.59      3.63 o 
   9   4   3        9.08        9.61      1.19 o 
  10   4   3       54.03       49.89      1.74 o 
  -7   5   3       22.15       22.61      1.21 o 
  -6   5   3      199.49      212.71      3.57 o 
  -5   5   3        6.27        5.75      1.02 o 
  -4   5   3       80.94       83.19      2.05 o 
  -3   5   3       85.99       82.70      1.22 o 
  -2   5   3      233.49      230.16      2.30 o 
  -1   5   3      348.16      388.68      4.40 o 
   0   5   3     1043.21     1005.86      7.30 o 
   1   5   3      137.15      144.35      2.73 o 
   2   5   3      143.45      136.50      4.10 o 
   3   5   3      171.07      174.62      4.91 o 
   4   5   3       58.45       53.86      2.60 o 
   5   5   3       51.80       63.82      1.39 o 
   6   5   3        5.40        5.70      0.56 o 
   7   5   3      176.96      183.55      4.20 o 
   8   5   3       24.37       25.70      1.00 o 
   9   5   3       25.71       20.64      1.12 o 
  -6   6   3       15.92       17.56      0.89 o 
  -5   6   3       23.85       23.65      1.65 o 
  -4   6   3      525.28      567.57      6.78 o 
  -3   6   3       51.39       48.41      1.34 o 
  -2   6   3       66.61       62.62      1.16 o 
  -1   6   3       95.44      102.82      2.48 o 
   0   6   3        4.59        8.68      0.60 o 
   1   6   3      188.44      178.87      3.31 o 
   2   6   3      130.08      114.35      3.35 o 
   3   6   3      173.50      179.06      2.27 o 
   4   6   3      332.35      341.09      4.22 o 
   5   6   3        2.95        2.81      0.39 o 
   6   6   3     1255.59     1284.17     14.28 o 
   7   6   3        0.15        1.73      0.53 o 
   8   6   3       15.82       19.41      0.85 o 
   9   6   3        1.61        2.41      0.54 o 
  -6   7   3       68.17       52.81      1.44 o 
  -5   7   3        0.46        0.60      0.24 o 
  -4   7   3        3.26        3.39      0.42 o 
  -3   7   3       10.45       10.11      0.73 o 
  -2   7   3      106.65      107.92      3.18 o 
  -1   7   3       19.14       23.00      1.34 o 
   0   7   3      117.14      114.28      1.56 o 
   1   7   3        8.57        9.13      0.43 o 
   2   7   3       93.50       83.08      1.61 o 
   3   7   3      160.62      150.96      2.52 o 
   4   7   3       60.40       64.43      3.44 o 
   5   7   3       20.64       23.28      1.16 o 
   6   7   3       23.38       19.78      1.10 o 
   7   7   3       70.13       67.46      2.94 o 
   8   7   3       35.43       30.45      1.13 o 
   9   7   3       47.24       47.64      1.50 o 
  -5   8   3      143.01      132.78      2.97 o 
  -4   8   3       31.74       31.53      1.06 o 
  -3   8   3      232.08      238.31      4.40 o 
  -2   8   3       61.54       60.50      1.68 o 
  -1   8   3      269.96      269.78      3.67 o 
   0   8   3        2.88        3.42      0.44 o 
   1   8   3       45.11       52.56      1.45 o 
   2   8   3        0.01        0.59      0.49 o 
   3   8   3       82.74       95.06      3.45 o 
   4   8   3       57.16       50.52      2.48 o 
   5   8   3      150.69      163.36      3.04 o 
   6   8   3        3.10        2.98      0.46 o 
   7   8   3       60.36       69.96      2.65 o 
   8   8   3        0.78        0.97      0.23 o 
  -4   9   3        0.46       -0.06      0.32 o 
  -3   9   3       50.18       43.73      1.18 o 
  -2   9   3        0.16        0.18      0.25 o 
  -1   9   3        6.66        9.12      0.70 o 
   0   9   3      154.37      165.92      2.61 o 
   1   9   3      162.68      174.36      2.67 o 
   2   9   3      134.59      116.37      2.56 o 
   3   9   3      112.50      121.59      3.75 o 
   4   9   3       81.32       79.39      2.17 o 
   5   9   3       44.95       40.59      1.34 o 
   6   9   3       15.29       17.86      0.79 o 
   7   9   3       79.77       83.26      2.29 o 
  -2  10   3       66.39       56.78      1.35 o 
  -1  10   3       98.19       97.48      2.02 o 
   0  10   3       47.89       50.06      1.49 o 
   1  10   3       22.36       18.21      1.28 o 
   2  10   3       43.70       50.20      1.45 o 
   3  10   3       44.40       39.78      1.99 o 
   4  10   3      129.27      140.25      3.47 o 
   5  10   3       62.24       63.36      1.45 o 
   6  10   3        8.27        7.03      0.63 o 
   1  11   3        0.82        1.85      0.23 o 
   2  11   3       84.34       80.53      2.13 o 
   3  11   3       22.22       19.89      1.00 o 
  -1 -10   4       19.35       18.20      0.65 o 
   0 -10   4        5.37        2.58      0.30 o 
  -4  -9   4       45.42       46.89      2.43 o 
  -3  -9   4       20.68       17.05      0.77 o 
  -2  -9   4        0.62        2.19      0.36 o 
  -1  -9   4        4.91        6.58      0.59 o 
   0  -9   4       19.17       15.72      0.88 o 
   1  -9   4        3.58        3.89      0.32 o 
   2  -9   4        1.28        2.16      0.25 o 
   3  -9   4       23.39       25.22      1.11 o 
   4  -9   4        9.43        9.51      0.53 o 
  -5  -8   4        1.37        0.63      0.24 o 
  -4  -8   4       31.32       27.56      1.38 o 
  -3  -8   4        0.47        1.57      0.38 o 
  -2  -8   4       40.52       34.40      1.39 o 
  -1  -8   4       25.79       21.23      1.15 o 
   0  -8   4       35.18       41.78      1.23 o 
   1  -8   4       73.72       74.56      2.39 o 
   2  -8   4       56.77       59.63      1.34 o 
   3  -8   4        0.75        0.23      0.29 o 
   4  -8   4       27.41       24.56      0.88 o 
   5  -8   4       13.98       12.57      0.56 o 
  -6  -7   4       70.09       63.69      1.13 o 
  -5  -7   4        6.90        4.16      0.34 o 
  -4  -7   4        2.39        3.86      0.40 o 
  -3  -7   4       75.13       78.31      2.14 o 
  -2  -7   4       18.20       21.35      1.19 o 
  -1  -7   4      428.06      446.81      5.68 o 
   0  -7   4        3.33        2.94      0.39 o 
   1  -7   4      169.96      160.91      2.36 o 
   2  -7   4       62.62       59.79      1.45 o 
   3  -7   4        1.94        1.07      0.32 o 
   4  -7   4      103.94      103.51      2.47 o 
   5  -7   4       13.79       10.85      0.55 o 
   6  -7   4       22.34       22.20      0.78 o 
   7  -7   4        1.80        1.53      0.33 o 
  -6  -6   4        0.71        1.03      0.21 o 
  -5  -6   4      199.77      224.73      3.37 o 
  -4  -6   4      117.52      117.00      2.58 o 
  -3  -6   4       55.20       58.00      1.48 o 
  -2  -6   4      289.20      316.17      4.60 o 
  -1  -6   4      122.81      129.28      2.09 o 
   0  -6   4      517.82      526.72      6.92 o 
   1  -6   4      130.82      131.10      1.56 o 
   2  -6   4       85.00       92.03      1.34 o 
   3  -6   4        9.27        8.68      0.68 o 
   4  -6   4        1.08        0.58      0.38 o 
   5  -6   4      159.81      147.67      4.72 o 
   6  -6   4        0.31        1.55      0.32 o 
   7  -6   4       24.18       18.43      0.82 o 
   8  -6   4       17.02       19.67      0.95 o 
  -7  -5   4       60.25       54.26      3.92 o 
  -6  -5   4       24.34       25.72      0.88 o 
  -5  -5   4       60.33       63.60      2.13 o 
  -4  -5   4       26.14       23.33      0.96 o 
  -3  -5   4      340.52      363.55      4.19 o 
  -2  -5   4      112.26      108.95      2.92 o 
  -1  -5   4       87.21       77.28      1.54 o 
   0  -5   4       33.79       33.41      0.78 o 
   1  -5   4       60.37       52.86      1.01 o 
   2  -5   4        4.57        1.91      0.25 o 
   3  -5   4      326.46      346.65      3.71 o 
   4  -5   4      117.27      109.49      1.93 o 
   5  -5   4       36.16       34.34      2.32 o 
   6  -5   4      175.43      172.89      3.49 o 
   7  -5   4      160.28      168.46      2.91 o 
   8  -5   4       15.71       18.51      1.25 o 
  -7  -4   4       49.74       51.64      1.35 o 
  -6  -4   4       13.07       10.47      0.63 o 
  -5  -4   4        6.80        9.27      0.79 o 
  -4  -4   4        8.44       11.10      0.68 o 
  -3  -4   4        2.63        2.36      0.33 o 
  -2  -4   4        1.22        4.85      2.10 o 
  -1  -4   4      238.77      254.20      4.21 o 
   0  -4   4        3.22        1.50      0.27 o 
   1  -4   4       85.95       75.21      1.59 o 
   2  -4   4      176.28      181.50      3.09 o 
   3  -4   4       12.39       10.06      0.65 o 
   4  -4   4       11.84        7.84      0.53 o 
   5  -4   4        4.15        2.37      0.37 o 
   6  -4   4        0.11        0.31      0.40 o 
   7  -4   4        3.45        2.22      0.49 o 
   8  -4   4        0.03        0.27      0.45 o 
   9  -4   4       12.07        8.01      0.76 o 
  -7  -3   4       11.43       12.12      0.79 o 
  -6  -3   4      154.15      155.65      2.47 o 
  -5  -3   4      130.43      133.80      2.85 o 
  -4  -3   4      161.35      153.85      3.51 o 
  -3  -3   4       67.77       68.57      2.41 o 
  -2  -3   4       11.89       20.61      7.29 o 
  -1  -3   4       40.94       37.88      1.12 o 
   0  -3   4      487.91      532.56      7.58 o 
   1  -3   4       53.43       62.45      1.41 o 
   2  -3   4     1048.62     1103.23      9.62 o 
   3  -3   4        1.22        2.23      0.32 o 
   4  -3   4      110.58      109.05      2.01 o 
   5  -3   4      172.72      181.13      2.10 o 
   6  -3   4      125.86      115.74      2.24 o 
   7  -3   4        4.47        3.92      0.91 o 
   8  -3   4       14.40       13.81      1.38 o 
   9  -3   4       12.99       13.96      1.14 o 
  -7  -2   4       67.42       64.21      1.75 o 
  -6  -2   4       22.90       24.57      1.01 o 
  -5  -2   4       20.06       18.07      0.88 o 
  -4  -2   4      290.84      283.13      6.57 o 
  -3  -2   4       11.84        6.98      0.89 o 
  -2  -2   4      273.40      255.01      3.15 o 
  -1  -2   4      159.03      166.75      2.50 o 
   0  -2   4       27.88       35.87      0.94 o 
   1  -2   4      422.42      422.59      5.97 o 
   2  -2   4      468.38      457.84      4.69 o 
   3  -2   4       27.46       32.46      0.96 o 
   4  -2   4      309.37      312.67      3.99 o 
   5  -2   4        0.22        0.39      0.24 o 
   6  -2   4      421.74      429.19      4.28 o 
   7  -2   4       20.42       19.86      1.75 o 
   8  -2   4      542.56      530.32      9.09 o 
   9  -2   4        5.79        5.48      0.85 o 
  10  -2   4       11.55       10.54      0.82 o 
  -8  -1   4       11.65       13.76      0.82 o 
  -7  -1   4       28.28       28.65      1.24 o 
  -6  -1   4       26.47       26.10      1.28 o 
  -5  -1   4       17.28       18.75      0.81 o 
  -4  -1   4       48.17       51.62      1.33 o 
  -3  -1   4       37.57       34.80      1.55 o 
  -2  -1   4      634.79      628.48     11.14 o 
  -1  -1   4       96.96      111.94      1.68 o 
   0  -1   4      365.62      336.90      3.02 o 
   1  -1   4        2.81        2.00      0.31 o 
   2  -1   4      262.15      228.11      2.28 o 
   3  -1   4      118.71      128.53      1.60 o 
   4  -1   4      442.40      452.82      3.74 o 
   5  -1   4        3.67        3.50      0.33 o 
   6  -1   4       14.12       15.56      0.67 o 
   7  -1   4      560.15      533.23     22.70 o 
   8  -1   4        3.18        3.88      0.56 o 
   9  -1   4        4.68        4.41      0.53 o 
  10  -1   4       14.32       12.93      1.01 o 
  -7   0   4        2.80        2.72      0.35 o 
  -6   0   4       23.53       23.29      0.98 o 
  -5   0   4       61.47       61.28      1.15 o 
  -4   0   4       37.54       36.73      0.86 o 
  -3   0   4        9.56       10.36      0.59 o 
  -2   0   4     2084.06     2172.68     12.24 o 
  -1   0   4     1944.81     1960.31     12.95 o 
   0   0   4       20.33       21.44      0.56 o 
   1   0   4      360.89      352.99      2.26 o 
   2   0   4      145.82      144.75      1.31 o 
   3   0   4        5.56        3.74      0.27 o 
   4   0   4      651.22      659.36      4.51 o 
   5   0   4       53.80       36.85      0.91 o 
   6   0   4       17.75       19.63      0.86 o 
   7   0   4      268.65      262.59      3.19 o 
   8   0   4       35.40       35.88      1.51 o 
   9   0   4        7.10        8.06      0.70 o 
  10   0   4       11.93       12.60      0.66 o 
  -8   1   4       33.44       30.55      1.04 o 
  -7   1   4       97.96      102.39      4.45 o 
  -6   1   4        3.59        3.39      0.45 o 
  -5   1   4      545.50      565.53      5.35 o 
  -4   1   4        9.13        7.47      0.41 o 
  -3   1   4     1933.85     2014.25     16.15 o 
  -2   1   4     2957.44     3083.53     13.38 o 
  -1   1   4      196.44      164.27      2.39 o 
   0   1   4        3.07        3.08      0.83 o 
   1   1   4      144.27      159.89      1.42 o 
   2   1   4       11.86       12.81      0.62 o 
   3   1   4      271.80      273.27      3.42 o 
   4   1   4      751.56      849.11      6.57 o 
   5   1   4       44.38       46.42      1.22 o 
   6   1   4        0.90        0.81      0.25 o 
   7   1   4      580.33      589.15      8.08 o 
   8   1   4       45.69       43.45      1.69 o 
   9   1   4      115.28      122.10      2.65 o 
  10   1   4        1.88        1.40      0.35 o 
  -7   2   4       43.94       55.29      2.45 o 
  -6   2   4        1.03        0.92      0.29 o 
  -5   2   4      305.69      313.73      4.86 o 
  -4   2   4        0.08        0.16      0.22 o 
  -3   2   4       18.30       14.39      1.01 o 
  -2   2   4      459.00      473.01      3.22 o 
  -1   2   4     1074.34     1060.44     13.47 o 
   0   2   4        2.95        3.15      0.36 o 
   1   2   4     1223.76     1147.57      7.59 o 
   2   2   4       33.12       43.54      1.25 o 
   3   2   4     1699.27     1818.72      8.48 o 
   4   2   4      325.15      370.34      5.91 o 
   5   2   4     1154.62     1173.55     11.24 o 
   6   2   4       35.62       34.97      0.80 o 
   7   2   4       10.56        9.52      0.66 o 
   8   2   4        0.54        0.87      0.39 o 
   9   2   4      146.77      144.99      7.84 o 
  10   2   4        6.67        6.72      0.93 o 
  -7   3   4       82.31       92.74      2.57 o 
  -6   3   4        1.02        2.10      0.33 o 
  -5   3   4       14.66       14.55      0.89 o 
  -4   3   4       37.99       41.46      0.99 o 
  -3   3   4      120.85      121.20      2.13 o 
  -2   3   4       55.72       50.59      1.27 o 
  -1   3   4       26.85       28.84      1.08 o 
   0   3   4       68.17       71.85      1.57 o 
   1   3   4      573.67      556.72      3.99 o 
   2   3   4       44.90       34.50      0.96 o 
   3   3   4      310.58      369.99      3.17 o 
   4   3   4       20.85       22.17      0.90 o 
   5   3   4      170.01      175.19      2.10 o 
   6   3   4       52.94       57.68      0.97 o 
   7   3   4       43.02       51.07      1.16 o 
   8   3   4        2.18        2.30      0.44 o 
   9   3   4       12.13       19.79      2.72 o 
  10   3   4        0.75        1.28      0.51 o 
  -7   4   4        3.30        6.04      0.64 o 
  -6   4   4      136.18      146.69      3.12 o 
  -5   4   4        3.98        5.29      0.54 o 
  -4   4   4      309.84      321.21      5.14 o 
  -3   4   4      144.00      157.17      2.30 o 
  -2   4   4      155.76      157.45      2.32 o 
  -1   4   4      117.37      120.92      2.38 o 
   0   4   4      221.67      222.54      3.01 o 
   1   4   4      196.97      214.58      3.33 o 
   2   4   4      883.84      935.06      5.73 o 
   3   4   4       25.13       29.13      0.89 o 
   4   4   4       77.42       72.10      1.52 o 
   5   4   4       37.72       44.05      1.27 o 
   6   4   4       51.82       56.04      1.18 o 
   7   4   4       70.09       67.39      1.49 o 
   8   4   4      185.31      173.23      3.54 o 
   9   4   4        0.29        0.47      0.41 o 
  10   4   4       22.14       17.61      1.17 o 
  -6   5   4       53.15       60.12      2.75 o 
  -5   5   4        1.09        1.46      0.46 o 
  -4   5   4       76.14       81.50      1.72 o 
  -3   5   4       97.99      102.81      1.91 o 
  -2   5   4      377.23      390.74      5.33 o 
  -1   5   4       82.34       94.40      1.47 o 
   0   5   4      572.70      556.17      7.72 o 
   1   5   4       16.75       24.93      1.50 o 
   2   5   4      111.49      104.14      2.47 o 
   3   5   4      112.06      126.59      2.73 o 
   4   5   4      787.36      823.18      7.94 o 
   5   5   4      333.51      394.20      5.24 o 
   6   5   4      180.95      203.16      2.60 o 
   7   5   4       49.86       50.62      1.50 o 
   8   5   4       88.32       91.93      2.49 o 
   9   5   4        4.37        6.40      0.64 o 
  -6   6   4       68.54       66.36      6.44 o 
  -5   6   4        1.52        1.82      0.45 o 
  -4   6   4      181.11      205.69      7.01 o 
  -3   6   4        0.58        0.97      0.26 o 
  -2   6   4       79.62       84.20      2.11 o 
  -1   6   4      294.29      304.65      4.89 o 
   0   6   4      162.93      170.59      1.75 o 
   1   6   4      170.67      167.34      1.99 o 
   2   6   4      254.52      264.57      3.18 o 
   3   6   4       34.32       32.42      1.00 o 
   4   6   4      665.51      702.74      5.82 o 
   5   6   4      169.19      187.08      2.45 o 
   6   6   4      270.26      290.31      3.74 o 
   7   6   4        8.95       10.25      0.70 o 
   8   6   4       98.27       93.49      2.39 o 
   9   6   4        2.44        3.17      0.61 o 
  -5   7   4       15.60       15.18      0.64 o 
  -4   7   4       77.57       83.93      3.63 o 
  -3   7   4       11.29       10.33      0.71 o 
  -2   7   4        5.54        5.02      0.70 o 
  -1   7   4       13.12       14.17      0.87 o 
   0   7   4        3.18        2.73      0.31 o 
   1   7   4      317.89      340.01      2.80 o 
   2   7   4      254.56      251.18      2.94 o 
   3   7   4        4.01        4.61      0.51 o 
   4   7   4        9.41        7.57      0.74 o 
   5   7   4      296.04      319.18      6.58 o 
   6   7   4       32.13       39.33      1.60 o 
   7   7   4        6.83        6.18      0.61 o 
   8   7   4        2.54        2.95      0.41 o 
   9   7   4       11.25        9.83      0.77 o 
  -4   8   4        0.14        0.62      0.30 o 
  -3   8   4      365.43      383.89      5.42 o 
  -2   8   4        7.70        7.17      0.61 o 
  -1   8   4      226.60      240.05      3.43 o 
   0   8   4       64.38       76.54      1.84 o 
   1   8   4        7.90       10.01      0.67 o 
   2   8   4      291.09      282.74      6.21 o 
   3   8   4       61.81       68.63      3.00 o 
   4   8   4       28.68       31.88      2.03 o 
   5   8   4      106.15      121.12      3.18 o 
   6   8   4        9.11       12.54      0.87 o 
   7   8   4      147.60      149.43      3.94 o 
   8   8   4        9.82       10.85      0.55 o 
  -3   9   4       21.48       24.40      1.00 o 
  -2   9   4       59.68       59.61      1.36 o 
  -1   9   4       35.60       36.95      1.16 o 
   0   9   4       79.87       74.60      1.69 o 
   1   9   4      498.42      484.03      5.58 o 
   2   9   4        0.61        0.35      0.30 o 
   3   9   4      210.84      204.00      4.60 o 
   4   9   4       88.82       91.28      2.25 o 
   5   9   4       34.79       36.16      1.28 o 
   6   9   4        0.19        0.36      0.27 o 
   7   9   4       76.04       77.59      2.26 o 
  -1  10   4       36.13       34.71      2.28 o 
   0  10   4       26.30       25.19      0.97 o 
   1  10   4        3.29        1.40      0.46 o 
   2  10   4        1.42        1.93      0.45 o 
   3  10   4       49.45       50.42      1.66 o 
   4  10   4       59.76       61.55      1.54 o 
   5  10   4        1.93        1.19      0.24 o 
   6  10   4        9.14        8.63      0.69 o 
   2  11   4       24.59       22.63      1.04 o 
  -2  -9   5       13.91       13.87      0.65 o 
  -1  -9   5       48.23       43.27      1.21 o 
   0  -9   5       77.99       84.67      1.77 o 
   1  -9   5        0.25        0.27      0.20 o 
   2  -9   5        7.28        4.16      0.27 o 
   3  -9   5        4.36        2.39      0.25 o 
  -4  -8   5       51.43       49.46      1.19 o 
  -3  -8   5        4.18        3.78      0.33 o 
  -2  -8   5        0.32        0.07      0.30 o 
  -1  -8   5       60.41       60.02      1.77 o 
   0  -8   5       19.10       13.39      0.91 o 
   1  -8   5      117.03      106.86      2.69 o 
   2  -8   5       60.53       71.01      1.74 o 
   3  -8   5        0.04       -0.06      0.22 o 
   4  -8   5       16.10       14.62      0.81 o 
   5  -8   5        0.64        0.47      0.20 o 
  -5  -7   5        1.56        0.04      0.26 o 
  -4  -7   5       10.26       11.29      0.81 o 
  -3  -7   5       38.49       43.48      1.34 o 
  -2  -7   5       99.16      105.42      2.46 o 
  -1  -7   5       88.05       93.16      2.45 o 
   0  -7   5       12.52       18.06      0.88 o 
   1  -7   5       22.95       18.29      0.89 o 
   2  -7   5       59.88       61.22      1.63 o 
   3  -7   5       14.85       16.23      1.05 o 
   4  -7   5       11.49       12.75      1.04 o 
   5  -7   5        0.32        0.07      0.23 o 
   6  -7   5        4.30        7.05      0.63 o 
  -6  -6   5        0.20        0.28      0.25 o 
  -5  -6   5       36.77       33.14      1.05 o 
  -4  -6   5       18.64       19.67      0.75 o 
  -3  -6   5        0.28        1.38      0.50 o 
  -2  -6   5        7.22        5.94      0.68 o 
  -1  -6   5       51.48       56.18      1.76 o 
   0  -6   5       90.95       88.33      1.99 o 
   1  -6   5        4.09        3.89      0.48 o 
   2  -6   5       13.69       14.38      0.76 o 
   3  -6   5      163.28      181.90      2.99 o 
   4  -6   5       46.91       56.57      1.63 o 
   5  -6   5      160.30      152.66      2.80 o 
   6  -6   5        8.41       10.50      0.61 o 
   7  -6   5        2.35        3.29      0.39 o 
  -6  -5   5        0.06        0.62      0.19 o 
  -5  -5   5       43.41       47.08      1.47 o 
  -4  -5   5       35.91       34.21      1.35 o 
  -3  -5   5      140.77      159.83      3.45 o 
  -2  -5   5       30.82       33.98      1.46 o 
  -1  -5   5        2.61        3.79      0.43 o 
   0  -5   5       89.53       93.60      1.73 o 
   1  -5   5       80.65       83.79      1.31 o 
   2  -5   5       28.01       36.96      0.85 o 
   3  -5   5        8.15        8.73      0.47 o 
   4  -5   5        1.43        1.69      0.38 o 
   5  -5   5       83.84       82.30      1.91 o 
   6  -5   5       43.78       43.30      1.31 o 
   7  -5   5       39.55       41.99      3.70 o 
   8  -5   5        0.45        0.22      0.30 o 
  -7  -4   5       17.80       18.02      0.86 o 
  -6  -4   5        4.55        4.83      0.41 o 
  -5  -4   5        1.62        2.05      0.42 o 
  -4  -4   5       78.11       82.28      2.18 o 
  -3  -4   5        0.77        3.63      1.49 o 
  -2  -4   5      202.43      216.35      3.24 o 
  -1  -4   5      390.85      409.97      6.37 o 
   0  -4   5      175.39      175.15      4.47 o 
   1  -4   5        3.60        4.20      0.34 o 
   2  -4   5       18.55       20.18      0.60 o 
   3  -4   5      206.60      196.36      2.35 o 
   4  -4   5        0.42        0.59      0.23 o 
   5  -4   5        6.63        4.09      0.47 o 
   6  -4   5       62.46       59.12      1.57 o 
   7  -4   5       28.68       33.93      2.02 o 
   8  -4   5       64.27       56.58      1.58 o 
   9  -4   5        1.19        2.17      0.43 o 
  -7  -3   5        6.22        3.95      0.53 o 
  -6  -3   5       67.16       71.93      2.01 o 
  -5  -3   5       71.08       69.42      1.64 o 
  -4  -3   5      224.36      237.42      3.77 o 
  -3  -3   5      126.36      128.89      2.62 o 
  -2  -3   5       13.70       12.86      0.82 o 
  -1  -3   5       76.13       67.88      3.93 o 
   0  -3   5      466.82      468.28     19.59 o 
   1  -3   5      218.06      244.23      3.55 o 
   2  -3   5      494.79      507.04      5.85 o 
   3  -3   5       55.69       64.41      1.56 o 
   4  -3   5      210.92      221.89      2.65 o 
   5  -3   5      175.88      179.18      2.65 o 
   6  -3   5        6.58        7.96      0.86 o 
   7  -3   5       15.10       19.55      1.62 o 
   8  -3   5       20.97       19.53      1.07 o 
   9  -3   5       59.30       67.30      2.31 o 
  -7  -2   5        6.98        5.91      0.48 o 
  -6  -2   5       89.46      100.82      3.37 o 
  -5  -2   5       23.27       19.40      0.90 o 
  -4  -2   5       55.57       60.86      2.27 o 
  -3  -2   5       15.39       14.32      0.75 o 
  -2  -2   5      561.90      580.02     35.13 o 
  -1  -2   5        7.44        7.14      1.49 o 
   0  -2   5        3.64        1.86      0.35 o 
   1  -2   5      125.98      117.68      1.83 o 
   2  -2   5        6.84        2.29      0.31 o 
   3  -2   5        0.89        1.18      0.25 o 
   4  -2   5      223.43      236.82      3.07 o 
   5  -2   5       27.55       36.69      0.94 o 
   6  -2   5      491.40      510.44      5.73 o 
   7  -2   5       78.61       82.93      3.35 o 
   8  -2   5       75.33       80.88      4.71 o 
   9  -2   5        4.57        6.35      0.89 o 
  10  -2   5        2.05        1.05      0.36 o 
  -7  -1   5        9.15        9.37      0.63 o 
  -6  -1   5       14.69       17.02      1.44 o 
  -5  -1   5       52.56       51.86      1.77 o 
  -4  -1   5       17.10       17.87      1.69 o 
  -3  -1   5        1.11        0.55      0.23 o 
  -2  -1   5      287.08      278.01     13.01 o 
  -1  -1   5       39.52       50.90      1.42 o 
   0  -1   5     1049.65     1078.04      6.61 o 
   1  -1   5      357.72      358.54      8.98 o 
   2  -1   5      773.63      772.44      6.07 o 
   3  -1   5      127.81      150.80      2.10 o 
   4  -1   5       37.42       48.99      1.31 o 
   5  -1   5        5.58        8.82      0.84 o 
   6  -1   5      116.64      121.55      2.23 o 
   7  -1   5        2.26        5.69      1.01 o 
   8  -1   5        0.99        0.98      0.41 o 
   9  -1   5        0.13        1.14      0.60 o 
  10  -1   5       18.47       17.58      1.13 o 
  -7   0   5       28.48       36.35      1.21 o 
  -6   0   5       19.75       19.59      1.11 o 
  -5   0   5       42.07       41.69      3.05 o 
  -4   0   5      309.58      296.71      4.35 o 
  -3   0   5      470.13      431.74      7.17 o 
  -2   0   5      239.00      246.60      8.13 o 
  -1   0   5       80.89       84.42      1.91 o 
   0   0   5      311.43      333.95      4.42 o 
   1   0   5       43.53       37.61      0.92 o 
   2   0   5        8.25        8.85      0.45 o 
   3   0   5      488.75      523.67      5.84 o 
   4   0   5      166.32      190.90      2.15 o 
   5   0   5      324.11      325.14      2.95 o 
   6   0   5       76.36       80.12      1.37 o 
   7   0   5      414.83      423.43      6.78 o 
   8   0   5       27.55       28.32      1.50 o 
   9   0   5       72.92       68.76      2.92 o 
  10   0   5       31.53       34.00      1.67 o 
  -7   1   5       94.69      118.64      3.04 o 
  -6   1   5        6.71        9.03      0.66 o 
  -5   1   5        4.59        5.23      0.45 o 
  -4   1   5      181.45      188.91      2.41 o 
  -3   1   5      191.88      207.59      3.12 o 
  -2   1   5      772.29      816.73      6.54 o 
  -1   1   5      199.62      176.55      3.74 o 
   0   1   5       22.51       26.27      0.66 o 
   1   1   5       34.92       38.21      0.65 o 
   2   1   5       25.31       27.31      0.51 o 
   3   1   5      934.83      908.46      5.32 o 
   4   1   5       62.12       69.21      1.46 o 
   5   1   5      308.24      324.18      2.94 o 
   6   1   5      214.87      216.79      3.27 o 
   7   1   5        3.30        1.69      0.24 o 
   8   1   5        5.68        5.15      0.52 o 
   9   1   5       33.69       31.57      1.31 o 
  10   1   5        2.23        1.83      0.53 o 
  -7   2   5       74.11       76.11      9.30 o 
  -6   2   5        7.69        8.10      0.86 o 
  -5   2   5       62.03       63.43      1.31 o 
  -4   2   5      119.62      126.52      2.75 o 
  -3   2   5       41.41       41.62      0.94 o 
  -2   2   5        3.38        3.16      0.37 o 
  -1   2   5      246.66      222.81      3.27 o 
   0   2   5      141.85      121.37      3.81 o 
   1   2   5       36.41       29.41      0.86 o 
   2   2   5      101.03      119.31      2.08 o 
   3   2   5      267.86      245.99      3.78 o 
   4   2   5      102.28      140.53      2.80 o 
   5   2   5       35.50       34.18      1.08 o 
   6   2   5      238.37      220.09      2.46 o 
   7   2   5      444.49      421.39      4.34 o 
   8   2   5      107.59      105.38      2.98 o 
   9   2   5       14.70       13.37      2.41 o 
  10   2   5        3.82        2.50      0.59 o 
  -7   3   5       23.28       22.18      0.89 o 
  -6   3   5       21.35       22.74      1.46 o 
  -5   3   5       16.16       15.62      0.77 o 
  -4   3   5      141.74      148.70      2.35 o 
  -3   3   5        3.18        3.22      0.32 o 
  -2   3   5      142.58      149.37      2.78 o 
  -1   3   5        1.96        2.80      0.44 o 
   0   3   5      208.38      208.82      3.10 o 
   1   3   5      314.05      307.88      3.73 o 
   2   3   5      115.20      113.46      1.86 o 
   3   3   5        0.81        4.11      0.34 o 
   4   3   5       97.18      109.52      2.98 o 
   5   3   5       76.61       74.18      2.01 o 
   6   3   5       10.20       10.19      0.49 o 
   7   3   5      332.76      324.30      3.34 o 
   8   3   5      291.18      284.63      3.96 o 
   9   3   5        7.71        5.43      0.95 o 
  10   3   5       51.89       49.69      2.03 o 
  -6   4   5      148.39      169.01     13.21 o 
  -5   4   5        0.44        0.48      0.24 o 
  -4   4   5      131.69      135.86      2.62 o 
  -3   4   5       31.37       34.41      1.14 o 
  -2   4   5      544.04      565.80      7.14 o 
  -1   4   5       12.41       16.02      0.64 o 
   0   4   5      326.68      316.89      7.82 o 
   1   4   5       89.50      103.13      2.31 o 
   2   4   5      867.05      949.47      7.72 o 
   3   4   5       15.10       18.82      0.73 o 
   4   4   5      394.78      432.03      4.92 o 
   5   4   5        3.09        2.53      0.32 o 
   6   4   5      396.75      425.89      5.76 o 
   7   4   5      240.29      229.72      3.39 o 
   8   4   5      128.50      126.73      2.29 o 
   9   4   5       29.02       23.93      1.19 o 
  10   4   5       38.84       35.97      1.63 o 
  -6   5   5       52.15       52.83      8.04 o 
  -5   5   5       22.16       19.99      0.92 o 
  -4   5   5      145.47      153.56      4.36 o 
  -3   5   5        2.65        2.28      0.47 o 
  -2   5   5        7.69        6.72      0.55 o 
  -1   5   5       20.83       19.18      0.66 o 
   0   5   5       93.52       85.45      1.46 o 
   1   5   5       60.25       65.24      2.00 o 
   2   5   5      113.78      110.66      2.53 o 
   3   5   5        8.34        6.45      0.45 o 
   4   5   5      298.68      301.39      3.62 o 
   5   5   5       60.89       58.01      1.08 o 
   6   5   5      446.70      437.06      4.65 o 
   7   5   5       17.87       21.44      1.01 o 
   8   5   5       15.61       18.37      0.86 o 
   9   5   5        2.43        1.17      0.40 o 
  -5   6   5        3.64        4.68      0.47 o 
  -4   6   5       29.23       31.81      1.52 o 
  -3   6   5      114.38      122.51      2.59 o 
  -2   6   5      125.39      127.11      2.64 o 
  -1   6   5      348.60      348.20      4.11 o 
   0   6   5      144.18      148.14      2.38 o 
   1   6   5       13.76       14.41      0.63 o 
   2   6   5      142.88      144.63      2.64 o 
   3   6   5        1.24        1.20      0.27 o 
   4   6   5       13.10       19.97      0.84 o 
   5   6   5      402.29      403.12      6.08 o 
   6   6   5       14.30       12.39      1.04 o 
   7   6   5       67.33       68.82      1.72 o 
   8   6   5        7.86        6.98      0.70 o 
   9   6   5       57.34       61.89      2.22 o 
  -5   7   5      156.40      131.77      2.30 o 
  -4   7   5       22.73       23.05      1.10 o 
  -3   7   5       39.14       42.87      1.29 o 
  -2   7   5        0.90        0.63      0.33 o 
  -1   7   5       34.39       35.56      1.12 o 
   0   7   5       71.71       71.78      1.39 o 
   1   7   5       92.98      103.41      2.13 o 
   2   7   5        4.28        5.58      0.72 o 
   3   7   5      594.92      627.45      8.75 o 
   4   7   5       50.32       52.33      1.92 o 
   5   7   5      848.49      863.01     11.87 o 
   6   7   5        1.36        1.55      0.57 o 
   7   7   5       59.51       73.36      1.97 o 
   8   7   5       16.11       15.75      1.24 o 
   9   7   5       25.54       24.11      1.17 o 
  -4   8   5       19.22       15.70      0.63 o 
  -3   8   5      184.68      179.52      2.94 o 
  -2   8   5        5.58        6.07      0.51 o 
  -1   8   5      143.60      140.18      2.48 o 
   0   8   5       13.02       12.25      0.77 o 
   1   8   5      145.71      151.55      2.99 o 
   2   8   5       54.06       51.50      1.86 o 
   3   8   5       29.99       32.34      2.56 o 
   4   8   5        2.82        2.62      0.68 o 
   5   8   5      188.61      194.38      4.98 o 
   6   8   5       30.54       29.90      1.28 o 
   7   8   5       92.08       90.51      2.98 o 
   8   8   5        2.35        0.95      0.37 o 
  -2   9   5      116.92      112.77      2.10 o 
  -1   9   5       85.77       84.55      1.60 o 
   0   9   5       11.90       11.81      0.64 o 
   1   9   5      164.68      147.17      2.18 o 
   2   9   5       39.48       41.54      2.11 o 
   3   9   5      119.76      109.42      3.47 o 
   4   9   5        6.58        9.80      1.06 o 
   5   9   5      125.26      123.02      2.13 o 
   6   9   5        3.10        5.62      0.50 o 
   7   9   5       34.33       35.76      1.44 o 
  -1  10   5        4.46        4.71      0.48 o 
   0  10   5       69.19       76.67      2.19 o 
   1  10   5        1.16        0.54      0.32 o 
   2  10   5       82.36       87.43      2.38 o 
   3  10   5        3.66        4.54      0.49 o 
   4  10   5       18.36       17.64      0.75 o 
   5  10   5        6.85        8.94      0.51 o 
   0  -9   6       59.60       58.00      1.15 o 
   1  -9   6        1.24        0.67      0.20 o 
   2  -9   6       24.17       20.79      0.89 o 
  -3  -8   6        0.18       -0.21      0.22 o 
  -2  -8   6        1.11        3.08      0.43 o 
  -1  -8   6        5.01        2.73      0.31 o 
   0  -8   6        3.03        2.14      0.39 o 
   1  -8   6        1.24        0.26      0.18 o 
   2  -8   6       36.67       41.65      0.99 o 
   3  -8   6        0.00        0.17      0.31 o 
   4  -8   6        4.43       10.24      0.59 o 
  -4  -7   6        6.95        4.46      0.52 o 
  -3  -7   6       33.21       38.49      1.09 o 
  -2  -7   6      170.00      160.90      2.62 o 
  -1  -7   6      161.15      181.13      3.12 o 
   0  -7   6      100.79      101.43      2.16 o 
   1  -7   6       59.21       63.00      1.59 o 
   2  -7   6        6.83        8.62      0.63 o 
   3  -7   6       13.80       11.83      0.61 o 
   4  -7   6        0.22        0.06      0.33 o 
   5  -7   6        5.23        6.15      0.54 o 
   6  -7   6       17.23       22.38      0.72 o 
  -5  -6   6       21.20       25.80      1.55 o 
  -4  -6   6        0.07        0.13      0.28 o 
  -3  -6   6        9.44        9.51      0.66 o 
  -2  -6   6        1.06        1.51      0.32 o 
  -1  -6   6        2.56        2.78      0.47 o 
   0  -6   6       25.04       25.14      1.41 o 
   1  -6   6      137.53      131.60      2.54 o 
   2  -6   6        9.07       12.63      0.71 o 
   3  -6   6      241.04      200.56      5.31 o 
   4  -6   6      113.86      108.27      4.25 o 
   5  -6   6      110.26       98.24      2.42 o 
   6  -6   6        3.68        3.08      0.39 o 
   7  -6   6        3.19        2.49      0.47 o 
  -5  -5   6       49.01       50.06      1.34 o 
  -4  -5   6       31.47       26.19      1.96 o 
  -3  -5   6      109.91      119.98      3.77 o 
  -2  -5   6        0.00        0.54      0.29 o 
  -1  -5   6      173.53      179.45      3.07 o 
   0  -5   6       26.90       24.44      1.10 o 
   1  -5   6      231.02      256.45      3.60 o 
   2  -5   6      121.82      123.75      3.07 o 
   3  -5   6        0.91        0.74      0.31 o 
   4  -5   6        2.49        3.57      0.61 o 
   5  -5   6        0.31        0.94      0.40 o 
   6  -5   6       21.42       26.14      1.22 o 
   7  -5   6       24.24       20.54      2.70 o 
  -6  -4   6       21.56       22.38      1.11 o 
  -5  -4   6        1.26        0.32      0.25 o 
  -4  -4   6       43.40       47.57      1.50 o 
  -3  -4   6       64.09       66.59      2.89 o 
  -2  -4   6        0.17        0.20      0.31 o 
  -1  -4   6       27.00       25.79      0.99 o 
   0  -4   6       24.71       25.09      0.82 o 
   1  -4   6        3.77        5.03      0.42 o 
   2  -4   6       40.77       40.74      0.94 o 
   3  -4   6       49.73       48.87      1.06 o 
   4  -4   6       68.52       68.21      2.57 o 
   5  -4   6        9.44       12.14      0.99 o 
   6  -4   6       57.10       60.68      1.48 o 
   7  -4   6       23.94       23.51      1.51 o 
   8  -4   6        2.17        2.57      0.38 o 
  -6  -3   6       17.57       24.94      1.01 o 
  -5  -3   6       14.27       13.14      0.84 o 
  -4  -3   6       12.25       13.63      0.88 o 
  -3  -3   6        4.23        3.67      0.51 o 
  -2  -3   6       61.49       66.72      1.60 o 
  -1  -3   6       32.35       36.52      1.15 o 
   0  -3   6       41.27       39.61      1.02 o 
   1  -3   6      114.26      127.52      1.79 o 
   2  -3   6       63.24       60.76      1.03 o 
   3  -3   6       18.42       22.53      0.69 o 
   4  -3   6       30.24       25.00      0.83 o 
   5  -3   6       25.28       29.19      1.42 o 
   6  -3   6       56.52       57.37      1.71 o 
   7  -3   6       38.99       31.68      1.88 o 
   8  -3   6        0.64        0.03      0.54 o 
   9  -3   6       15.08       14.26      0.95 o 
  -6  -2   6       90.39      103.69      2.07 o 
  -5  -2   6        0.22        0.42      0.35 o 
  -4  -2   6       59.12       60.38      2.39 o 
  -3  -2   6        7.16        8.38      0.57 o 
  -2  -2   6       44.03       41.90      2.06 o 
  -1  -2   6      120.22      134.71      2.44 o 
   0  -2   6       56.54       58.68      2.48 o 
   1  -2   6       84.20       83.47      1.63 o 
   2  -2   6       56.87       61.98      1.45 o 
   3  -2   6        1.75        2.98      0.58 o 
   4  -2   6      210.14      208.93      2.17 o 
   5  -2   6       41.04       45.43      1.06 o 
   6  -2   6      258.11      229.91      5.12 o 
   7  -2   6      179.76      186.39      4.09 o 
   8  -2   6       57.31       64.44      1.95 o 
   9  -2   6       31.97       30.62      1.59 o 
  -7  -1   6        0.72        0.92      0.26 o 
  -6  -1   6       17.94       17.49      0.90 o 
  -5  -1   6       34.07       31.46      6.60 o 
  -4  -1   6        5.30        3.50      0.47 o 
  -3  -1   6        0.48        0.52      0.25 o 
  -2  -1   6       10.33        8.95      0.47 o 
  -1  -1   6        3.79        3.65      3.16 o 
   0  -1   6      118.98      115.04      2.63 o 
   1  -1   6       33.73       28.65      2.22 o 
   2  -1   6      100.98      105.00      2.32 o 
   3  -1   6       13.03       10.49      0.61 o 
   4  -1   6       42.79       44.35      1.59 o 
   5  -1   6      165.02      195.64      7.11 o 
   6  -1   6      232.11      213.82      3.72 o 
   7  -1   6      102.22      100.29      4.15 o 
   8  -1   6       48.34       48.51      1.77 o 
   9  -1   6       18.21       20.42      1.43 o 
  10  -1   6       78.40       82.41      2.11 o 
  -7   0   6       15.55       17.52      0.87 o 
  -6   0   6        3.77        3.40      0.50 o 
  -5   0   6       87.84       93.47     13.26 o 
  -4   0   6        2.42        4.53      0.52 o 
  -3   0   6      865.52      885.39      5.35 o 
  -2   0   6      141.02      136.49      2.12 o 
  -1   0   6      292.03      290.70      4.01 o 
   0   0   6        1.03        1.50      0.34 o 
   1   0   6      110.00       97.09      1.56 o 
   2   0   6        1.54        1.83      0.26 o 
   3   0   6       13.00        9.46      0.57 o 
   4   0   6       78.53       75.74      1.87 o 
   5   0   6      155.55      160.33      2.57 o 
   6   0   6      399.56      418.88     10.64 o 
   7   0   6      165.28      178.21      4.82 o 
   8   0   6        1.87        2.42      0.54 o 
   9   0   6        3.67        3.87      0.81 o 
  10   0   6        0.28        0.13      0.33 o 
  -6   1   6        0.99        1.57      0.33 o 
  -5   1   6       77.60       89.69      1.83 o 
  -4   1   6       96.93      102.33      2.53 o 
  -3   1   6      217.26      208.83      2.55 o 
  -2   1   6      204.55      201.04      2.66 o 
  -1   1   6      260.54      255.04      6.26 o 
   0   1   6       46.01       41.48      1.36 o 
   1   1   6      915.15      912.32      4.87 o 
   2   1   6       72.70       72.13      1.39 o 
   3   1   6     1185.39     1194.50      7.15 o 
   4   1   6       29.43       27.21      0.98 o 
   5   1   6       62.94       59.69      1.52 o 
   6   1   6      102.13      102.83      1.59 o 
   7   1   6        8.87       10.75      0.91 o 
   8   1   6        0.01        0.13      0.34 o 
   9   1   6       31.37       34.15      1.97 o 
  10   1   6        0.98        2.80      0.56 o 
  -6   2   6        8.14        6.66      2.01 o 
  -5   2   6       37.17       32.40      1.19 o 
  -4   2   6      277.25      286.03      3.00 o 
  -3   2   6     1131.31     1172.69      9.25 o 
  -2   2   6       29.20       26.68      0.87 o 
  -1   2   6      189.34      183.80      1.90 o 
   0   2   6       20.67       20.44      1.02 o 
   1   2   6      294.46      312.08      3.00 o 
   2   2   6       85.37       93.26      2.07 o 
   3   2   6        4.32        3.00      0.39 o 
   4   2   6       14.28       12.60      0.55 o 
   5   2   6        0.55        0.55      0.21 o 
   6   2   6      353.24      374.85      4.80 o 
   7   2   6      109.81      112.67      2.25 o 
   8   2   6        1.85        3.36      0.56 o 
   9   2   6      111.80      109.02      3.51 o 
  10   2   6       17.28       16.83      1.15 o 
  -6   3   6       65.24       58.57      4.24 o 
  -5   3   6        0.94        0.31      0.21 o 
  -4   3   6        1.23        1.89      0.37 o 
  -3   3   6       85.16       91.00      1.91 o 
  -2   3   6      175.80      167.16      2.60 o 
  -1   3   6       17.11       15.67      0.59 o 
   0   3   6       88.09       85.06      3.33 o 
   1   3   6       26.78       27.93      1.19 o 
   2   3   6      429.29      494.03      6.50 o 
   3   3   6       66.15       70.49      1.75 o 
   4   3   6      195.36      196.19      4.76 o 
   5   3   6      189.78      207.89      2.90 o 
   6   3   6       34.17       33.50      0.93 o 
   7   3   6        4.38        5.66      0.58 o 
   8   3   6       93.71       80.91      1.97 o 
   9   3   6        1.33        1.21      0.57 o 
  10   3   6       24.21       23.20      1.30 o 
  -5   4   6       30.60       32.84      0.92 o 
  -4   4   6        4.56        4.56      0.44 o 
  -3   4   6        0.19        0.35      0.27 o 
  -2   4   6       86.32       84.99      2.20 o 
  -1   4   6       77.34       79.61      1.49 o 
   0   4   6      496.42      496.85      5.44 o 
   1   4   6       17.10       21.35      0.81 o 
   2   4   6        5.34        3.97      0.42 o 
   3   4   6        0.99        1.07      0.33 o 
   4   4   6      344.08      347.80      3.95 o 
   5   4   6        8.50        6.86      0.40 o 
   6   4   6        9.13       12.58      0.79 o 
   7   4   6      120.55      105.02      2.17 o 
   8   4   6       38.90       43.37      1.59 o 
   9   4   6       17.73       17.17      1.37 o 
  10   4   6       14.72       13.60      0.94 o 
  -5   5   6       28.60       29.79      2.06 o 
  -4   5   6      177.61      190.52      3.41 o 
  -3   5   6       14.99       16.99      0.99 o 
  -2   5   6        9.61       11.44      0.84 o 
  -1   5   6        1.25        1.29      0.39 o 
   0   5   6        4.11        2.60      0.33 o 
   1   5   6      227.55      243.33      7.41 o 
   2   5   6      145.83      146.35      5.37 o 
   3   5   6       10.87       10.06      0.59 o 
   4   5   6      295.52      300.97      4.54 o 
   5   5   6       23.11       25.00      0.82 o 
   6   5   6      199.43      209.10      3.09 o 
   7   5   6       62.93       58.91      1.61 o 
   8   5   6        9.28       12.34      0.71 o 
   9   5   6        0.54        1.13      0.37 o 
  -4   6   6        0.64        1.42      0.39 o 
  -3   6   6       86.30       91.87      2.07 o 
  -2   6   6      133.63      144.60      2.76 o 
  -1   6   6      114.12      115.17      2.08 o 
   0   6   6      120.43      113.38      2.06 o 
   1   6   6       72.27       70.30      1.79 o 
   2   6   6       24.63       22.49      0.87 o 
   3   6   6       69.65       76.83      1.88 o 
   4   6   6      169.20      179.94      3.71 o 
   5   6   6        0.61        2.08      0.41 o 
   6   6   6        0.25        0.57      0.48 o 
   7   6   6       51.26       53.90      2.56 o 
   8   6   6        1.96        1.85      0.40 o 
   9   6   6      103.22      115.02      2.81 o 
  -4   7   6        3.76        4.52      0.43 o 
  -3   7   6       45.99       44.97      1.68 o 
  -2   7   6       38.95       38.50      1.09 o 
  -1   7   6      117.18      122.46      2.41 o 
   0   7   6        1.32        1.73      0.33 o 
   1   7   6       20.31       19.81      0.95 o 
   2   7   6        1.36        1.29      0.39 o 
   3   7   6      658.59      676.83     10.97 o 
   4   7   6      112.89      122.60      2.99 o 
   5   7   6      363.04      394.71      6.68 o 
   6   7   6        2.47        2.61      0.48 o 
   7   7   6       73.03       74.54      3.52 o 
   8   7   6        2.24        1.26      0.27 o 
  -3   8   6       43.22       40.99      2.43 o 
  -2   8   6        0.76        1.83      0.28 o 
  -1   8   6       11.11        9.87      0.63 o 
   0   8   6      171.89      175.60      3.26 o 
   1   8   6      432.38      437.84      5.82 o 
   2   8   6        0.19        0.29      0.32 o 
   3   8   6        1.34        1.63      0.40 o 
   4   8   6        4.99        4.56      0.87 o 
   5   8   6       25.44       27.87      1.25 o 
   6   8   6        2.61        2.69      0.43 o 
   7   8   6       45.05       51.37      1.36 o 
   8   8   6        1.10        0.82      0.32 o 
  -1   9   6      120.86      122.94      1.97 o 
   0   9   6       16.64       13.81      0.74 o 
   1   9   6        0.82        0.45      0.36 o 
   2   9   6        9.07       10.68      0.99 o 
   3   9   6       55.50       57.77      2.32 o 
   4   9   6       79.70       84.52      4.25 o 
   5   9   6       11.07       11.86      0.70 o 
   6   9   6       25.56       22.95      0.85 o 
   1  10   6       11.45       10.84      0.76 o 
   2  10   6       37.88       34.78      1.32 o 
   3  10   6        0.78        0.99      0.35 o 
   4  10   6      126.64      139.29      2.79 o 
   5  10   6        3.36        4.23      0.46 o 
  -1  -8   7        5.98        6.67      0.60 o 
   0  -8   7        7.35        4.39      0.37 o 
   1  -8   7        1.22        4.65      0.41 o 
   2  -8   7        6.52        3.88      0.25 o 
   3  -8   7        5.52        7.49      0.36 o 
  -3  -7   7        1.23        2.49      0.35 o 
  -2  -7   7      101.07       91.46      8.95 o 
  -1  -7   7       35.50       34.39      1.00 o 
   0  -7   7       40.41       32.02      1.02 o 
   1  -7   7        5.56        7.65      0.45 o 
   2  -7   7        0.49        0.22      0.24 o 
   3  -7   7       28.18       30.08      1.73 o 
   4  -7   7        2.46        3.87      0.45 o 
   5  -7   7       27.17       24.55      0.84 o 
  -4  -6   7        0.84        0.90      0.19 o 
  -3  -6   7        7.59        9.20      1.00 o 
  -2  -6   7        7.13        8.33      1.02 o 
  -1  -6   7        0.53        0.73      0.21 o 
   0  -6   7        0.06        0.01      0.24 o 
   1  -6   7       71.01       82.60      1.90 o 
   2  -6   7       46.34       52.63      1.53 o 
   3  -6   7        3.02        0.90      0.30 o 
   4  -6   7       90.94      100.06      2.44 o 
   5  -6   7       11.87       12.14      0.78 o 
   6  -6   7        0.37        1.63      0.46 o 
  -4  -5   7        0.02        0.26      0.21 o 
  -3  -5   7       14.77       15.41      1.19 o 
  -2  -5   7        5.89        6.15      0.66 o 
  -1  -5   7       44.33       40.72      1.39 o 
   0  -5   7        3.60        3.39      0.33 o 
   1  -5   7       13.56       19.23      1.01 o 
   2  -5   7       42.40       53.80      1.66 o 
   3  -5   7       16.91       23.10      1.29 o 
   4  -5   7       20.46       21.93      1.15 o 
   5  -5   7        5.53        2.89      0.52 o 
   6  -5   7        2.77        3.74      0.71 o 
   7  -5   7       14.00       16.52      1.21 o 
  -5  -4   7       34.86       32.27      1.36 o 
  -4  -4   7      111.60      131.40      2.38 o 
  -3  -4   7       23.06       21.63      1.51 o 
  -2  -4   7        3.98        4.70      0.46 o 
  -1  -4   7       18.59       21.24      0.85 o 
   0  -4   7      317.19      345.98      5.61 o 
   1  -4   7        0.75        2.36      0.44 o 
   2  -4   7       64.15       63.16      2.59 o 
   3  -4   7        0.88        1.32      0.37 o 
   4  -4   7      255.85      258.97      4.44 o 
   5  -4   7       70.09       76.17      2.24 o 
   6  -4   7       54.04       48.19      1.57 o 
   7  -4   7       30.44       35.18      2.06 o 
   8  -4   7       22.71       19.52      1.18 o 
  -5  -3   7       34.47       34.28      6.86 o 
  -4  -3   7       23.23       24.56      1.10 o 
  -3  -3   7       12.37       15.92      1.09 o 
  -2  -3   7      163.71      161.01      3.77 o 
  -1  -3   7       47.40       45.35      1.22 o 
   0  -3   7      108.86      102.75      1.98 o 
   1  -3   7      223.08      214.28      2.99 o 
   2  -3   7      446.32      465.12      3.77 o 
   3  -3   7       89.60      102.89      1.52 o 
   4  -3   7        1.74        2.54      0.40 o 
   5  -3   7       16.71       20.16      1.16 o 
   6  -3   7       93.44       96.63      2.25 o 
   7  -3   7        0.04        0.33      0.52 o 
   8  -3   7        4.89        2.26      0.60 o 
  -6  -2   7        0.43        0.21      0.28 o 
  -5  -2   7        1.76        1.63      0.87 o 
  -4  -2   7       60.66       57.55      1.65 o 
  -3  -2   7       51.89       48.47      1.43 o 
  -2  -2   7      190.49      178.37      2.42 o 
  -1  -2   7       63.31       71.13      1.39 o 
   0  -2   7       31.58       33.26      1.10 o 
   1  -2   7        9.08        6.84      0.46 o 
   2  -2   7      194.03      207.16      2.17 o 
   3  -2   7       19.19       22.13      0.69 o 
   4  -2   7       44.98       46.27      1.01 o 
   5  -2   7      147.90      149.48      2.99 o 
   7  -2   7       30.69       35.02      2.38 o 
   8  -2   7       44.02       42.49      3.41 o 
   9  -2   7        0.73       -0.11      0.21 o 
  -6  -1   7       10.79        7.09      0.44 o 
  -5  -1   7       50.23       60.08     10.08 o 
  -4  -1   7        0.25        0.38      0.37 o 
  -3  -1   7        1.19        2.58      0.35 o 
  -2  -1   7        9.38        9.99      0.62 o 
  -1  -1   7        8.09        7.51      0.65 o 
   0  -1   7      130.50      132.74      2.05 o 
   1  -1   7       18.98       22.19      0.75 o 
   2  -1   7      104.69      108.73      1.41 o 
   3  -1   7       79.34       86.40      1.20 o 
   4  -1   7        4.84        6.85      0.40 o 
   5  -1   7      493.21      510.57      5.08 o 
   6  -1   7        1.68        0.29      0.64 o 
   7  -1   7       58.71       65.44      3.29 o 
   8  -1   7        1.04        1.87      0.45 o 
   9  -1   7        0.18        0.31      0.38 o 
  -6   0   7        8.98        9.89      0.75 o 
  -5   0   7       35.02       48.45      1.47 o 
  -4   0   7       15.28       12.27      0.74 o 
  -3   0   7      409.47      428.21      4.60 o 
  -2   0   7       20.10       21.76      0.77 o 
  -1   0   7       94.77       93.96      1.70 o 
   0   0   7        0.33        0.10      0.21 o 
   1   0   7      615.41      599.65      5.60 o 
   2   0   7       45.60       53.75      0.97 o 
   3   0   7       25.37       20.62      0.71 o 
   4   0   7       51.75       53.58      1.07 o 
   5   0   7       17.83       13.86      0.71 o 
   6   0   7      139.30      160.98      5.23 o 
   7   0   7       56.20       46.94      2.73 o 
   8   0   7       10.50       11.64      0.86 o 
   9   0   7       15.40       14.01      0.78 o 
  -6   1   7        0.02        0.24      0.24 o 
  -5   1   7       35.57       36.71      1.24 o 
  -4   1   7        8.14       10.71      0.72 o 
  -3   1   7       22.20       25.61      0.99 o 
  -2   1   7        0.27       -0.01      0.25 o 
  -1   1   7      137.01      136.32      2.80 o 
   0   1   7        0.62        0.84      0.21 o 
   1   1   7       48.80       45.79      1.16 o 
   2   1   7       87.03       78.46      1.28 o 
   3   1   7      556.41      562.16      4.19 o 
   4   1   7        2.44        1.58      0.25 o 
   5   1   7       19.46       22.67      0.86 o 
   6   1   7       92.50      100.89      4.08 o 
   7   1   7       74.24       74.65      5.97 o 
   8   1   7        0.40        0.67      0.64 o 
   9   1   7       76.11       77.46      1.86 o 
  10   1   7        9.35       10.61      0.74 o 
  -5   2   7       49.33       52.19      1.37 o 
  -4   2   7      101.76      123.54      2.07 o 
  -3   2   7       24.22       22.31      1.01 o 
  -2   2   7       14.06       13.83      0.95 o 
  -1   2   7       82.13       75.63      1.77 o 
   0   2   7       13.66       14.37      0.54 o 
   1   2   7       24.36       21.72      0.78 o 
   2   2   7        8.39        7.83      0.57 o 
   3   2   7       40.77       38.41      0.85 o 
   4   2   7       26.78       24.85      0.78 o 
   5   2   7      357.88      349.73      4.58 o 
   6   2   7       43.72       38.32      2.58 o 
   7   2   7       16.03       12.52      0.93 o 
   8   2   7        1.78        1.64      0.61 o 
   9   2   7        1.78        2.29      0.39 o 
  10   2   7        6.69        7.32      0.67 o 
  -5   3   7        0.06       -0.05      0.20 o 
  -4   3   7       63.25       70.82      3.03 o 
  -3   3   7        7.48        8.46      0.50 o 
  -2   3   7      162.22      178.55      3.22 o 
  -1   3   7       68.56       67.82      2.49 o 
   0   3   7       15.85       15.49      0.58 o 
   1   3   7        0.23        1.56      0.24 o 
   2   3   7      589.12      590.13      4.58 o 
   3   3   7       11.28       10.17      0.53 o 
   4   3   7       27.82       24.94      0.81 o 
   5   3   7       81.26       77.55      1.46 o 
   6   3   7      694.84      621.33     43.23 o 
   7   3   7      123.94      119.35      2.84 o 
   8   3   7       85.20       65.55      1.98 o 
   9   3   7        1.63        2.34      0.40 o 
  10   3   7       10.41       10.60      0.75 o 
  -5   4   7        5.44        5.09      0.79 o 
  -4   4   7       20.18       19.59      0.93 o 
  -3   4   7        0.51        0.62      0.26 o 
  -2   4   7      221.03      258.33      4.57 o 
  -1   4   7      109.23      118.08      2.57 o 
   0   4   7      447.68      451.34      4.16 o 
   1   4   7       37.70       42.43      1.04 o 
   2   4   7      268.50      264.06      3.68 o 
   3   4   7        0.01        0.33      0.34 o 
   4   4   7      333.57      352.37      4.09 o 
   5   4   7       13.92       10.16      0.95 o 
   6   4   7       57.62       55.13      1.30 o 
   7   4   7       16.45       19.78      0.92 o 
   8   4   7       22.80       25.30      0.97 o 
   9   4   7       29.70       27.40      1.01 o 
  -4   5   7       50.05       54.52      1.03 o 
  -3   5   7       91.87       86.55      2.43 o 
  -2   5   7       99.59      104.41      3.37 o 
  -1   5   7       36.07       33.82      1.15 o 
   0   5   7       28.31       31.26      1.28 o 
   1   5   7      104.15      109.30      2.75 o 
   2   5   7      106.85      102.30      4.98 o 
   3   5   7        5.25        4.93      0.70 o 
   4   5   7      269.58      282.81      4.77 o 
   5   5   7        4.85        6.51      0.77 o 
   6   5   7      183.01      190.10      2.85 o 
   7   5   7       59.13       55.91      1.46 o 
   8   5   7       88.38       86.42      1.96 o 
   9   5   7       13.86       11.25      0.78 o 
  -4   6   7       22.74       20.17      1.30 o 
  -3   6   7        7.40        8.44      0.58 o 
  -2   6   7       86.50       84.02      1.94 o 
  -1   6   7        7.01        4.81      0.54 o 
   0   6   7       23.29       22.43      0.92 o 
   1   6   7       27.64       27.09      1.12 o 
   2   6   7       13.49       12.46      0.79 o 
   3   6   7       96.97       99.76      2.76 o 
   4   6   7      220.46      216.30      4.12 o 
   5   6   7      264.82      254.73      4.37 o 
   6   6   7       19.55       18.71      0.85 o 
   7   6   7       29.77       33.69      1.33 o 
   8   6   7       32.73       26.05      2.08 o 
  -3   7   7       62.56       54.75      2.61 o 
  -2   7   7       50.15       54.21      1.39 o 
  -1   7   7      232.70      226.51      4.44 o 
   0   7   7        1.79        1.75      0.30 o 
   1   7   7      158.64      150.88      3.17 o 
   2   7   7       14.73       16.00      0.82 o 
   3   7   7      146.03      134.93      3.09 o 
   4   7   7      264.42      253.78      4.27 o 
   5   7   7       32.37       31.03      1.08 o 
   6   7   7        8.45        7.69      0.66 o 
   7   7   7       28.81       27.42      1.07 o 
   8   7   7       19.40       22.89      0.80 o 
  -2   8   7        3.14        3.38      0.48 o 
  -1   8   7       17.61       19.99      0.71 o 
   0   8   7        9.95       11.16      1.08 o 
   1   8   7      122.93      123.37      2.47 o 
   2   8   7      147.83      150.19      3.24 o 
   3   8   7        5.77        4.34      0.58 o 
   4   8   7       85.62       89.52      2.25 o 
   5   8   7      104.29       96.34      3.70 o 
   6   8   7       13.68       18.25      1.13 o 
   7   8   7       44.02       41.17      1.90 o 
   0   9   7        1.88        1.55      0.35 o 
   1   9   7        2.85        1.95      0.44 o 
   2   9   7        9.92       11.82      0.79 o 
   3   9   7       13.03       11.66      0.91 o 
   4   9   7       34.64       39.09      1.67 o 
   5   9   7        1.12        0.81      0.34 o 
   6   9   7       20.44       23.96      1.11 o 
   0  -7   8       24.18       19.98      1.18 o 
   1  -7   8       34.93       33.13      0.81 o 
   2  -7   8       15.22       16.91      0.51 o 
   3  -7   8       22.22       20.17      0.62 o 
   4  -7   8        8.42       17.32      0.51 o 
  -2  -6   8       44.20       52.55      2.95 o 
  -1  -6   8       15.96       17.24      1.60 o 
   0  -6   8        6.74        4.51      0.38 o 
   1  -6   8       22.64       21.06      0.69 o 
   2  -6   8       42.86       39.24      1.19 o 
   3  -6   8        2.88        1.79      0.32 o 
   4  -6   8       15.14       14.18      0.81 o 
   5  -6   8        8.21        8.59      0.59 o 
  -3  -5   8       43.72       48.52      1.23 o 
  -2  -5   8        1.06        1.70      0.40 o 
  -1  -5   8       18.46       19.13      1.31 o 
   0  -5   8        0.78        0.37      0.42 o 
   1  -5   8        0.94        0.38      0.24 o 
   2  -5   8       93.15       78.01      1.88 o 
   3  -5   8       26.74       21.46      0.99 o 
   4  -5   8       46.63       49.10      1.72 o 
   5  -5   8        6.42        4.31      0.50 o 
   6  -5   8        7.33        7.19      0.43 o 
   7  -5   8       21.58       23.62      1.16 o 
  -4  -4   8       13.55       16.97      1.15 o 
  -3  -4   8        5.94        4.95      0.72 o 
  -2  -4   8       12.26       14.58      0.64 o 
  -1  -4   8       22.55       19.38      0.79 o 
   0  -4   8      111.75      120.24      2.37 o 
   1  -4   8      122.64      129.48      2.56 o 
   2  -4   8        2.81        5.34      0.58 o 
   3  -4   8       71.15       81.63      2.20 o 
   4  -4   8       32.16       28.75      1.53 o 
   5  -4   8       44.17       54.47      2.85 o 
   6  -4   8        4.15        3.04      0.35 o 
   7  -4   8       22.02       31.48      1.71 o 
  -4  -3   8       33.73       37.89      2.36 o 
  -3  -3   8        0.01       -0.01      0.23 o 
  -2  -3   8        3.41        2.93      0.36 o 
  -1  -3   8       17.55       18.63      0.77 o 
   0  -3   8        6.41        6.31      0.62 o 
   1  -3   8        0.62        1.10      0.37 o 
   2  -3   8        2.55        4.24      0.55 o 
   3  -3   8       15.05       13.52      0.87 o 
   4  -3   8        7.08        5.57      0.55 o 
   5  -3   8        0.16        0.72      0.33 o 
   6  -3   8       77.61       79.89      1.67 o 
   7  -3   8        1.85        0.79      0.55 o 
   8  -3   8        1.03        1.20      0.42 o 
  -5  -2   8        6.17        8.04      0.43 o 
  -4  -2   8        6.39        6.30      1.40 o 
  -3  -2   8       15.36       19.85      0.85 o 
  -2  -2   8       46.18       45.88      1.43 o 
  -1  -2   8       12.97       13.94      0.86 o 
   0  -2   8       50.30       52.27      1.62 o 
   1  -2   8       95.18       90.23      2.15 o 
   2  -2   8        0.36        0.83      0.35 o 
   3  -2   8       27.51       26.18      0.98 o 
   4  -2   8        7.49        6.77      0.52 o 
   5  -2   8        6.90        6.04      0.53 o 
   6  -2   8       35.26       37.34      2.44 o 
   7  -2   8        1.15       -0.22      0.58 o 
   8  -2   8       34.30       40.50      2.02 o 
  -5  -1   8       42.71       49.86      2.02 o 
  -4  -1   8       13.17       14.98      0.89 o 
  -3  -1   8       86.16       85.06      1.79 o 
  -2  -1   8       19.70       17.52      0.80 o 
  -1  -1   8       52.53       46.56      1.37 o 
   0  -1   8        1.57        1.16      0.38 o 
   1  -1   8       93.94       90.95      1.78 o 
   2  -1   8       28.26       26.09      0.87 o 
   3  -1   8      416.69      403.67      3.43 o 
   4  -1   8       65.46       74.99      1.59 o 
   5  -1   8      633.15      646.02     16.34 o 
   6  -1   8      142.48      154.32      5.05 o 
   7  -1   8       31.64       34.03      2.31 o 
   8  -1   8        7.03        7.41      1.02 o 
   9  -1   8        0.27        0.50      0.33 o 
  -5   0   8        4.36        3.94      0.31 o 
  -4   0   8      164.65      163.00      2.21 o 
  -3   0   8       36.85       41.78      1.28 o 
  -2   0   8       23.33       16.68      0.78 o 
  -1   0   8      221.99      209.30      2.91 o 
   0   0   8        0.18        0.46      0.29 o 
   1   0   8      190.58      189.39      2.32 o 
   2   0   8       40.72       35.74      1.11 o 
   3   0   8       85.25       84.37      1.22 o 
   4   0   8       94.68       95.55      1.42 o 
   5   0   8       30.03       28.65      2.31 o 
   6   0   8       35.02       38.56      2.54 o 
   7   0   8       81.82       90.10      3.74 o 
   8   0   8        0.01       -0.35      0.54 o 
   9   0   8       78.84       85.38      2.54 o 
  -5   1   8       20.28       26.50      2.15 o 
  -4   1   8      241.87      236.01      2.31 o 
  -3   1   8      101.64       90.75      2.18 o 
  -2   1   8        2.22        1.31      0.38 o 
  -1   1   8      107.85      106.54      2.07 o 
   0   1   8       12.65       10.91      0.61 o 
   1   1   8       90.19       94.71      1.63 o 
   2   1   8       84.80       84.50      1.67 o 
   3   1   8       39.77       40.59      0.90 o 
   4   1   8        1.09        0.97      0.19 o 
   5   1   8        3.26        4.63      0.71 o 
   6   1   8       16.57       15.71      1.65 o 
   7   1   8       20.40       26.67      2.07 o 
   8   1   8        0.50        1.18      0.57 o 
   9   1   8        2.58        2.73      0.76 o 
  -4   2   8       19.28       12.09      0.62 o 
  -3   2   8        3.67        2.30      0.42 o 
  -2   2   8       55.21       52.82      1.70 o 
  -1   2   8        1.34        1.05      0.30 o 
   0   2   8       84.88       75.46      2.39 o 
   1   2   8       16.20       19.52      0.70 o 
   2   2   8      291.74      284.80      3.85 o 
   3   2   8        6.05        6.58      0.43 o 
   4   2   8      241.50      227.36      2.74 o 
   5   2   8      183.42      188.47      3.42 o 
   6   2   8        7.15        5.39      0.71 o 
   7   2   8        2.99        0.93      0.63 o 
   8   2   8        0.54        1.31      0.59 o 
   9   2   8        7.53        8.53      0.86 o 
  -4   3   8      133.19      128.32      2.25 o 
  -3   3   8       27.96       22.00      0.79 o 
  -2   3   8      177.75      182.06      4.20 o 
  -1   3   8       49.47       46.06      1.60 o 
   0   3   8      281.39      268.44      5.42 o 
   1   3   8      109.56       99.77      1.75 o 
   2   3   8       96.24       97.02      1.96 o 
   3   3   8       79.51       71.59      1.82 o 
   4   3   8        8.23        6.51      0.64 o 
   5   3   8       11.45       14.73      1.12 o 
   6   3   8      264.86      262.96     10.76 o 
   7   3   8       19.81       15.69      1.57 o 
   8   3   8      169.48      170.39      4.60 o 
   9   3   8        4.73        3.05      0.41 o 
  -4   4   8       38.28       40.32      1.46 o 
  -3   4   8        0.66        0.32      0.26 o 
  -2   4   8        1.55        1.70      0.40 o 
  -1   4   8      101.61      100.74      2.29 o 
   0   4   8       38.60       39.64      1.44 o 
   1   4   8        2.70        3.53      0.49 o 
   2   4   8       92.22       91.48      2.04 o 
   3   4   8        9.10        6.47      0.60 o 
   4   4   8      129.70      136.99      3.28 o 
   5   4   8        0.45        0.81      0.42 o 
   6   4   8        0.35        0.95      0.40 o 
   7   4   8        0.47        0.51      0.52 o 
   8   4   8        8.63       11.56      1.18 o 
   9   4   8        1.98        1.29      0.39 o 
  -3   5   8       74.44       75.35      1.68 o 
  -2   5   8        0.17        0.73      0.31 o 
  -1   5   8       69.94       72.64      1.83 o 
   0   5   8        8.85        5.92      0.51 o 
   1   5   8        0.51        0.62      0.36 o 
   2   5   8       21.25       18.57      1.67 o 
   3   5   8       15.64       14.01      1.37 o 
   4   5   8        0.94        0.34      0.47 o 
   5   5   8        2.29        2.02      0.50 o 
   6   5   8       75.79       67.09      4.36 o 
   7   5   8       19.62       18.05      1.57 o 
   8   5   8        0.26        0.46      0.42 o 
   9   5   8        7.03        7.42      0.59 o 
  -3   6   8        0.95        1.70      0.29 o 
  -2   6   8        0.03        0.28      0.22 o 
  -1   6   8       28.42       36.13      1.18 o 
   0   6   8       56.33       57.87      1.57 o 
   1   6   8      133.77      131.84      2.32 o 
   2   6   8        0.31        1.54      0.45 o 
   3   6   8      635.89      628.68      7.37 o 
   4   6   8       94.19       92.05      2.55 o 
   5   6   8      188.03      195.36      3.63 o 
   6   6   8        2.36        3.07      0.48 o 
   7   6   8       62.50       64.84      2.60 o 
   8   6   8        9.07       10.68      0.89 o 
  -2   7   8        9.32        8.83      0.57 o 
  -1   7   8      144.97      149.43      2.25 o 
   0   7   8       49.44       49.65      1.03 o 
   1   7   8      143.32      144.63      5.07 o 
   2   7   8       91.27       79.98      2.07 o 
   3   7   8       23.09       22.88      1.17 o 
   4   7   8       55.79       50.41      2.14 o 
   5   7   8       89.20       91.70      2.24 o 
   6   7   8       12.27       14.79      1.26 o 
   7   7   8       19.57       22.79      1.34 o 
   8   7   8       25.15       26.52      1.06 o 
   0   8   8       12.09       12.12      0.59 o 
   1   8   8        2.84        2.92      0.46 o 
   2   8   8      148.60      148.01      3.78 o 
   3   8   8       24.55       24.64      1.21 o 
   4   8   8       11.11       13.44      0.78 o 
   5   8   8       38.32       39.60      1.73 o 
   6   8   8       19.58       18.82      1.12 o 
   7   8   8       12.11       11.75      0.73 o 
   2   9   8       22.57       26.56      1.11 o 
   3   9   8        0.56        1.57      0.32 o 
   4   9   8       59.75       61.37      1.57 o 
   0  -6   9        8.64        9.08      0.55 o 
   1  -6   9        0.11        0.09      0.16 o 
   2  -6   9        7.51        9.52      0.47 o 
   3  -6   9        6.28        6.09      0.46 o 
   4  -6   9        1.05        0.48      0.26 o 
  -2  -5   9        0.44       -0.03      0.28 o 
  -1  -5   9        0.09       -0.27      0.27 o 
   0  -5   9       33.30       37.76      1.56 o 
   1  -5   9       33.81       40.86      1.13 o 
   2  -5   9       19.95       15.95      0.76 o 
   3  -5   9       46.35       53.68      1.32 o 
   4  -5   9       36.22       25.18      0.94 o 
   5  -5   9        0.77        2.26      0.25 o 
  -2  -4   9       27.71       26.60      0.96 o 
  -1  -4   9       16.36       14.99      0.58 o 
   0  -4   9       19.33       14.24      0.73 o 
   1  -4   9        1.79        0.65      0.33 o 
   2  -4   9       31.04       32.63      1.20 o 
   3  -4   9       61.21       61.69      1.68 o 
   4  -4   9        0.47        0.54      0.22 o 
   5  -4   9       14.86       16.30      0.85 o 
   6  -4   9        2.79        1.01      0.19 o 
   7  -4   9        0.95        1.34      0.34 o 
  -3  -3   9        4.23        1.52      0.28 o 
  -2  -3   9       16.42       15.07      0.62 o 
  -1  -3   9        9.18       10.92      0.58 o 
   0  -3   9        2.41        3.65      0.45 o 
   1  -3   9       11.70       15.48      0.88 o 
   2  -3   9        5.98        6.63      0.62 o 
   3  -3   9       69.38       63.84      1.72 o 
   4  -3   9       10.76        8.96      0.56 o 
   5  -3   9        5.49        7.32      0.54 o 
   6  -3   9       61.08       55.73      2.09 o 
   7  -3   9       13.43       13.78      1.12 o 
  -3  -2   9        2.08        4.30      0.45 o 
  -2  -2   9       73.00       70.90      2.00 o 
  -1  -2   9       16.14       19.16      0.82 o 
   0  -2   9       56.70       50.52      1.36 o 
   1  -2   9        9.21       10.56      0.77 o 
   2  -2   9       77.97       78.22      1.97 o 
   3  -2   9        7.29        7.37      0.66 o 
   4  -2   9        0.47        0.67      0.28 o 
   5  -2   9       53.54       50.38      1.71 o 
   6  -2   9        4.97        4.85      0.98 o 
   7  -2   9        2.60        3.06      0.71 o 
   8  -2   9       32.23       38.59      1.65 o 
  -4  -1   9        0.62        0.11      0.19 o 
  -3  -1   9       33.32       32.44      1.50 o 
  -2  -1   9        1.93        3.35      0.33 o 
  -1  -1   9        4.34        4.10      0.44 o 
   0  -1   9        2.76        1.98      0.35 o 
   1  -1   9      156.77      171.40      2.90 o 
   2  -1   9       32.69       29.88      1.07 o 
   3  -1   9        0.32        0.28      0.30 o 
   4  -1   9      393.77      390.66      4.62 o 
   5  -1   9       79.02       73.05      1.47 o 
   6  -1   9       27.89       30.79      2.12 o 
   7  -1   9       23.35       24.59      1.79 o 
   8  -1   9        0.13        0.79      0.43 o 
  -4   0   9       12.77        7.88      0.50 o 
  -3   0   9        9.78       17.09      0.65 o 
  -2   0   9        0.32        0.20      0.32 o 
  -1   0   9       24.55       30.29      1.07 o 
   0   0   9      130.59      127.86      2.22 o 
   1   0   9        1.39        2.37      0.36 o 
   2   0   9       39.49       38.79      1.39 o 
   3   0   9        5.19        4.26      0.52 o 
   4   0   9       68.39       68.42      1.49 o 
   5   0   9       32.59       29.04      1.16 o 
   6   0   9        0.34        0.56      0.61 o 
   7   0   9       17.23       20.87      1.09 o 
   8   0   9        0.57        0.03      0.39 o 
   9   0   9       27.59       32.09      1.31 o 
  -4   1   9      106.60      106.81      2.89 o 
  -3   1   9       60.19       61.42      1.31 o 
  -2   1   9       22.08       20.23      0.96 o 
  -1   1   9        0.63        0.54      0.29 o 
   0   1   9       50.99       47.08      1.34 o 
   1   1   9        0.88        1.26      0.29 o 
   2   1   9        5.04        5.95      0.57 o 
   3   1   9       91.93       90.34      2.03 o 
   4   1   9      175.12      169.31      2.88 o 
   5   1   9       82.41       89.66      2.57 o 
   6   1   9       12.82       10.43      0.90 o 
   7   1   9       24.29       24.10      1.19 o 
   8   1   9        0.04        0.83      0.51 o 
   9   1   9        3.61        5.85      0.64 o 
  -3   2   9        2.44        1.54      0.22 o 
  -2   2   9       35.58       39.41      1.66 o 
  -1   2   9        1.93        1.07      0.38 o 
   0   2   9      172.85      166.69      3.21 o 
   1   2   9        0.11        0.40      0.26 o 
   2   2   9      226.00      216.98      2.88 o 
   3   2   9       40.66       37.60      1.16 o 
   4   2   9        2.78        2.86      0.38 o 
   5   2   9        0.18        0.49      0.31 o 
   6   2   9      188.34      188.61      3.67 o 
   7   2   9        3.40        3.43      0.53 o 
   8   2   9       57.83       61.85      2.54 o 
   9   2   9       14.43       16.18      1.00 o 
  -3   3   9        6.82        5.76      0.66 o 
  -2   3   9       86.60       96.87      1.93 o 
  -1   3   9        0.16        0.30      0.29 o 
   0   3   9       49.41       53.04      1.65 o 
   1   3   9       65.31       59.68      1.32 o 
   2   3   9       65.00       64.09      1.53 o 
   3   3   9        3.95        3.72      0.54 o 
   4   3   9      167.94      160.09      5.12 o 
   5   3   9      251.62      234.61      7.15 o 
   6   3   9        9.37        7.89      0.78 o 
   7   3   9       24.83       21.14      1.65 o 
   8   3   9       18.62       21.77      1.48 o 
   9   3   9        1.41        1.80      0.38 o 
  -3   4   9       13.72       12.40      0.64 o 
  -2   4   9       26.89       28.71      1.23 o 
  -1   4   9        0.09        0.35      0.40 o 
   0   4   9        1.17        0.32      0.28 o 
   1   4   9       48.33       46.00      1.72 o 
   2   4   9       11.42       11.83      0.99 o 
   3   4   9        4.37        4.35      0.63 o 
   4   4   9        0.41        0.40      0.35 o 
   5   4   9      359.52      341.30     14.09 o 
   6   4   9       43.02       49.62      1.41 o 
   7   4   9       21.95       17.46      1.47 o 
   8   4   9       21.01       24.25      1.45 o 
   9   4   9        7.87        7.67      0.60 o 
  -2   5   9        1.38        0.51      0.21 o 
  -1   5   9      157.36      142.90      4.29 o 
   0   5   9      109.06       99.93      2.94 o 
   1   5   9      154.61      146.52      3.36 o 
   2   5   9        1.95        2.09      0.66 o 
   3   5   9       30.98       25.96      1.69 o 
   4   5   9       20.69       16.42      1.05 o 
   5   5   9        1.22        1.61      0.44 o 
   6   5   9       25.78       21.42      1.08 o 
   7   5   9       16.57       17.29      1.33 o 
   8   5   9        0.57        0.18      0.33 o 
  -1   6   9       36.02       36.10      1.09 o 
   0   6   9        8.45        7.36      0.46 o 
   1   6   9      168.69      163.24      5.11 o 
   2   6   9       46.12       41.02      1.58 o 
   3   6   9      435.30      436.47      8.05 o 
   4   6   9       46.00       38.40      1.57 o 
   5   6   9       53.87       51.41      1.63 o 
   6   6   9        0.08        0.28      0.26 o 
   7   6   9       60.24       67.41      2.27 o 
   8   6   9        1.07        2.16      0.37 o 
   0   7   9        4.45        2.49      0.46 o 
   1   7   9        0.49        1.06      0.27 o 
   2   7   9       11.10        9.13      1.50 o 
   3   7   9      103.58       98.24      3.21 o 
   4   7   9       25.41       27.42      1.55 o 
   5   7   9       28.71       27.40      1.03 o 
   6   7   9        0.35        1.17      0.40 o 
   7   7   9       77.68       76.40      1.96 o 
   5   8   9        1.21        0.46      0.22 o 
   1  -5  10       48.59       38.25      1.47 o 
   2  -5  10        1.56        4.61      0.32 o 
   3  -5  10       28.15       28.69      0.91 o 
  -1  -4  10       60.75       59.86      1.88 o 
   0  -4  10        0.33        1.09      0.18 o 
   1  -4  10        0.15        2.22      0.26 o 
   2  -4  10        5.14        2.80      0.32 o 
   3  -4  10        2.84        2.88      0.34 o 
   4  -4  10        4.53        3.16      0.31 o 
   5  -4  10        0.06       -0.13      0.16 o 
  -1  -3  10       18.10       16.85      1.36 o 
   0  -3  10        6.55        4.51      0.36 o 
   1  -3  10        0.01        0.30      0.22 o 
   2  -3  10        3.80        4.81      0.40 o 
   3  -3  10        2.05        0.93      0.29 o 
   4  -3  10       23.64       25.79      0.90 o 
   5  -3  10        8.58       12.85      0.55 o 
   6  -3  10       29.03       34.39      1.46 o 
  -2  -2  10       16.44       20.54      1.31 o 
  -1  -2  10        5.01        6.45      0.39 o 
   0  -2  10        4.55        2.95      0.34 o 
   1  -2  10       12.58       10.96      0.61 o 
   2  -2  10        6.84        5.29      0.52 o 
   3  -2  10       36.56       34.05      1.22 o 
   4  -2  10        6.07        6.17      0.51 o 
   5  -2  10       53.64       47.75      1.34 o 
   6  -2  10        1.68        2.07      0.53 o 
   7  -2  10        0.11        0.21      0.30 o 
  -2  -1  10        0.65       -0.29      0.32 o 
  -1  -1  10       47.41       47.66      1.61 o 
   0  -1  10        0.41        0.82      0.26 o 
   1  -1  10       35.37       35.99      0.95 o 
   2  -1  10       33.06       31.57      1.19 o 
   3  -1  10       21.44       23.19      1.00 o 
   4  -1  10      105.96      110.21      2.10 o 
   5  -1  10        3.86        4.36      0.45 o 
   6  -1  10        2.55        3.79      0.71 o 
   7  -1  10       23.65       20.23      1.17 o 
   8  -1  10        2.51        2.27      0.40 o 
  -2   0  10        4.60        3.61      0.38 o 
  -1   0  10       42.82       38.47      1.33 o 
   0   0  10        0.73        0.99      0.28 o 
   1   0  10       18.05       16.51      0.68 o 
   2   0  10       10.73        9.71      0.61 o 
   3   0  10       16.32       14.31      0.80 o 
   4   0  10      114.34      102.95      1.97 o 
   5   0  10       63.16       59.69      1.49 o 
   6   0  10        0.57        1.39      0.39 o 
   7   0  10       20.89       21.70      0.94 o 
   8   0  10       20.53       26.62      1.31 o 
  -2   1  10        0.44        0.43      0.15 o 
  -1   1  10        4.41        1.71      0.32 o 
   0   1  10       14.76       13.95      0.68 o 
   1   1  10        5.20        3.18      0.34 o 
   2   1  10       15.63       15.35      0.74 o 
   3   1  10       35.93       31.61      1.02 o 
   4   1  10        3.06        3.91      0.51 o 
   5   1  10       58.99       58.28      1.57 o 
   6   1  10        3.80        2.27      0.46 o 
   7   1  10        0.47        0.44      0.27 o 
   8   1  10       14.57       16.54      1.09 o 
  -2   2  10       48.09       57.44      1.44 o 
  -1   2  10        4.57        1.98      0.34 o 
   0   2  10       63.78       75.63      1.72 o 
   1   2  10       95.73       85.63      1.64 o 
   2   2  10       76.48       80.92      1.63 o 
   3   2  10       21.30       18.52      0.78 o 
   4   2  10       19.16       18.86      0.96 o 
   5   2  10       13.29       14.32      0.97 o 
   6   2  10       38.74       37.85      2.61 o 
   7   2  10        2.77        2.47      0.40 o 
   8   2  10       10.31        8.50      0.81 o 
  -2   3  10       28.69       27.75      0.96 o 
  -1   3  10        0.18        0.12      0.21 o 
   0   3  10        1.24        0.61      0.26 o 
   1   3  10        0.54        0.06      0.28 o 
   2   3  10        1.70        1.91      0.36 o 
   3   3  10       77.60       82.77      3.54 o 
   4   3  10      148.54      145.58      8.89 o 
   5   3  10        4.33        3.35      0.51 o 
   6   3  10        3.21        3.95      0.59 o 
   7   3  10       11.01        9.93      1.00 o 
   8   3  10       15.32       15.29      1.02 o 
  -1   4  10       30.24       26.99      0.94 o 
   0   4  10       23.46       15.89      0.76 o 
   1   4  10        6.59        6.99      0.61 o 
   2   4  10       20.94       19.20      0.94 o 
   3   4  10        0.41        0.89      0.34 o 
   4   4  10       16.73       18.94      1.66 o 
   5   4  10      142.43      136.60      5.33 o 
   6   4  10       25.19       24.42      1.03 o 
   7   4  10       40.36       38.57      1.75 o 
   8   4  10       18.34       17.43      0.98 o 
  -1   5  10       14.28       17.86      0.90 o 
   0   5  10        1.36        1.41      0.28 o 
   1   5  10       80.47       81.34      1.45 o 
   2   5  10        0.77        0.70      0.31 o 
   3   5  10       37.02       33.63      1.66 o 
   4   5  10        0.11        0.56      0.53 o 
   5   5  10        1.08        2.28      0.84 o 
   6   5  10        8.58        5.92      0.48 o 
   7   5  10       19.49       19.71      1.11 o 
   0   6  10        0.36       -0.25      0.25 o 
   1   6  10       16.60       17.29      0.71 o 
   2   6  10       17.25       13.78      0.70 o 
   3   6  10      108.44      114.39      3.30 o 
   4   6  10       10.62        9.31      0.96 o 
   5   6  10       55.56       53.23      3.91 o 
   6   6  10        0.35       -0.25      0.27 o 
   7   6  10        5.57        5.22      0.49 o 
   2   7  10      107.53       89.82      2.09 o 
   3   7  10        6.77        6.69      0.67 o 
   4   7  10       29.90       32.50      1.40 o 
   1  -3  11       54.69       58.98      1.95 o 
   2  -3  11       29.61       22.18      0.82 o 
   3  -3  11        5.53        7.92      0.36 o 
   4  -3  11        0.31        0.51      0.27 o 
   0  -2  11       25.78       27.64      1.11 o 
   1  -2  11        6.37        8.96      0.48 o 
   2  -2  11        9.41       10.76      0.46 o 
   3  -2  11       58.96       60.43      1.09 o 
   4  -2  11       15.28       16.51      0.61 o 
   5  -2  11       86.70       79.60      4.09 o 
   0  -1  11       19.76       18.22      1.17 o 
   1  -1  11        3.95        3.32      0.34 o 
   2  -1  11        5.59        6.48      0.41 o 
   3  -1  11       25.81       25.32      0.76 o 
   4  -1  11       38.34       37.13      0.94 o 
   5  -1  11        9.44       10.76      0.55 o 
   6  -1  11        8.35        8.90      0.77 o 
  -1   0  11        3.75        4.69      0.48 o 
   0   0  11       17.89       21.27      0.73 o 
   1   0  11       21.56       15.28      0.69 o 
   2   0  11       11.44       11.29      0.54 o 
   3   0  11       54.75       52.68      1.12 o 
   4   0  11       45.33       42.16      1.29 o 
   5   0  11        0.57        0.32      0.20 o 
   6   0  11        4.85        5.77      0.71 o 
  -1   1  11       15.00       14.31      0.82 o 
   0   1  11       19.62       22.41      1.16 o 
   1   1  11       14.38       12.80      0.64 o 
   2   1  11        0.10        0.09      0.21 o 
   3   1  11       21.30       20.86      0.72 o 
   4   1  11        7.56        6.34      0.51 o 
   5   1  11        1.84        4.12      0.75 o 
   6   1  11       10.07        9.14      0.58 o 
   7   1  11        2.68        1.85      0.37 o 
   0   2  11       76.40       71.18      6.22 o 
   1   2  11       10.25        9.15      0.62 o 
   2   2  11       27.29       28.13      0.89 o 
   3   2  11        8.10        8.71      0.51 o 
   4   2  11       80.11       75.94      8.46 o 
   5   2  11       44.06       49.49      2.24 o 
   6   2  11       94.91       89.57      5.17 o 
   7   2  11       11.27       14.09      0.85 o 
   0   3  11        1.05        0.12      0.25 o 
   1   3  11        3.18        2.40      0.33 o 
   2   3  11       71.19       64.39      1.47 o 
   3   3  11        4.23        2.64      0.76 o 
   4   3  11       10.85        9.48      1.07 o 
   5   3  11        8.08        6.79      0.87 o 
   6   3  11        7.37        7.29      0.64 o 
   7   3  11        2.84        3.06      0.42 o 
   1   4  11        7.40        7.81      0.38 o 
   2   4  11        0.20        0.09      0.21 o 
   3   4  11       36.54       32.71      1.09 o 
   4   4  11      158.79      145.77      3.66 o 
   5   4  11        6.28        7.13      0.75 o 
   6   4  11        3.80        2.50      0.36 o 
   2   5  11        1.16        0.55      0.31 o 
   3   5  11       14.59       15.83      1.07 o 
   4   5  11       84.90       82.67      2.41 o 
   5   5  11       11.14       10.91      0.79 o 
   4   0  12        1.76        1.76      0.38 o 
   4   1  12        9.32        9.58      0.77 o 
   5   1  12        8.53        7.48      0.75 o 
                                                 
